# Supplementary material for: Early-life adversity accelerates cellular ageing and affects adult inflammation: Experimental evidence from the European starling
Source: Sci Rep. 2017 Jan 17;7:40794. doi: 10.1038/srep40794 (PMC5240102; doi:10.1038/srep40794)
Supplement: Supplementary Dataset 1 [file srep40794-s2.csv]

	UniqueID	NatalNest	Amount	Work	Trt	Male	TS.5	TS.15	TS.56	verhulst5.56	verhulst5.15	verhulst15.56	Oxy.value.5	Oxy.value.15	Oxy.value.56	tarsusD15	tarsusD56	Fledgeday	LwingD15	RwingD15	MassD56	Arrival.weight	D10.weight	D15.weight	D18.weight	D21.weight	HSCRP	IL6	inflammation.weight
1	DGRBLK	824	Plenty	Easy	PE	1	1.120463178	1.005162373	1.047847358	0.139679288	0.019984002	0.108381427	77.47268391	79.63157122	70.70606911	29.0825	29.1225	21	79	79	73.1	30.5	51.2	62.7	69.8	69.2	19.49	11.42	76.6
2	DGRBLU	824	Plenty	Hard	PH	0	1.154628364	0.991324005	0.912204107	-0.023423643	-0.022017624	-0.014204907	20.10677518	169.0681554	1.067978518	29.28	28.9175	21	78	79	73.4	32.5	51.9	69.2	75.1	71.5	4.63	1.7	83.5
3	DGRWHI	824	Lean	Easy	LE	1	0.912204107	0.835529056	0.702593388	-0.038190039	0.02202409	-0.07681839	30.99633824	130.506814	46.56248038	29.5475	29.42	22	69	71	81.6	29.7	42.5	67.6	79.1	77.1	7.64	NA	92.1
4	DGRYEL	824	Lean	Hard	LH	1	1.047847358	0.824026081	0.855058622	0.005254267	-0.101293169	0.086500248	101.45247	116.81581	91.59193159	28.57	28.445	22	70	70	75.4	27.9	41.3	57.4	70.6	69.3	7	2.53	89.1
5	GRNBLK	930	Lean	Hard	LH	0	2.230594966	1.206444798	1.168044499	-0.63237288	-0.693844274	0.038662526	46.40347947	75.81164401	91.44332184	27.445	27.77	23	65	66	66.8	24.6	37.4	55.5	70.9	73.8	6.71	6.25	NA
6	GRNBLU	930	Lean	Easy	LE	1	1.44803376	1.405186776	1.128256616	-0.043190669	0.149983397	-0.18864441	51.42579987	15.39003898	1.244297383	28.6825	29.1875	22	68	69	80.7	25.9	43.7	58.6	71.7	75.6	NA	NA	NA
7	GRNWHI	930	Plenty	Hard	PH	0	0.991324005	0.601830268	0.575981843	-0.22839284	-0.276895302	0.017071923	83.88288022	94.80469326	27.96153636	30.675	30.2375	21	78	80	72.8	31.5	53.2	68.4	75.3	73	19.42	1.48	89.2
8	GRNYEL	930	Plenty	Easy	PE	0	1.49909856	1.341730795	1.398708414	0.186218676	0.044433364	0.141680021	22.05885618	67.52687446	27.77947483	29.1775	29.5825	23	76	78	73.6	28.8	55.5	68	69.9	73	7.22	3.02	74.8
9	GRYBLK	835	Lean	Easy	LE	1	NA	NA	NA	NA	NA	NA	1.469340015	NA	88.11211448	28.205	28.14	22	69	69	79.6	28.4	42.1	62.9	73.8	73.7	7.08	0.67	92.3
10	GRYBLU	835	Lean	Hard	LH	0	1.414960623	1.335544985	1.329387695	0.184522375	0.107604659	0.0781958	112.0525592	63.62658152	92.64011873	28.1475	28.3225	22	70	70	74.6	29.6	43.2	56.3	67.3	70.2	3.74	13.7	83.1
11	GRYWHI	835	Plenty	Hard	PH	0	NA	NA	NA	NA	NA	NA	34.42012024	22.30183974	140.5163196	30.0775	30.06	20	79	80	82.8	30.3	58.4	74.2	75.5	72.7	7.74	2.25	85.6
12	GRYYEL	835	Plenty	Easy	PE	1	NA	NA	NA	NA	NA	NA	69.4820328	294.6867268	210.1239384	29.955	29.7425	21	78	76	79	32.2	57.3	76.2	77	76.7	3.58	3.7	99.7
13	ORABLK	926	Plenty	Hard	PH	0	1.42151426	1.37626845	1.395480442	0.245347749	0.142925789	0.105864729	0	116.9841903	160.1642521	31.0325	31.1675	21	78	76	75.8	28.5	50.9	70	77.3	74.9	4.78	4.58	78.6
14	ORABLU	926	Plenty	Easy	PE	0	2.110271425	1.919541704	2.08603289	0.382323485	0.118438477	0.283822469	248.9472458	235.7806019	218.265233	29.775	29.6925	21	76	75	76.2	26.4	48.1	65.1	71	75	2.65	NA	89.6
15	ORAWHI	926	Lean	Hard	LH	1	2.42967257	1.880038107	1.849876004	-0.110546572	-0.184355847	0.084938419	193.1183535	191.8411244	226.3009932	27.88	28.79	24	63	62	72	20.7	36.4	51.4	67.1	73.4	6.83	36.63	74
16	ORAYEL	926	Lean	Easy	LE	1	1.223286139	1.159976227	1.050271198	0.059460944	0.090038196	-0.035266276	185.2953419	201.6779303	101.7192676	27.885	28.5325	21	69	70	76.4	26.4	41.9	56.3	70.8	72.7	13.56	NA	78.6
17	PBLBLK	837	Lean	Hard	LH	0	1.867051735	1.778624427	1.562758921	0.054533154	0.178013559	-0.106491797	198.3366863	172.6407841	133.0409067	28.57	28.9625	22	70	69	73.4	32.6	45	58.9	71.3	66.1	3.16	9.91	86.3
18	PBLBLU	837	Lean	Easy	LE	1	1.991830991	1.973507367	1.67492354	0.066408594	0.270037691	-0.178205113	109.0117413	NA	80.47927384	28.615	28.8325	22	71	73	76.7	35.6	44.4	66.9	79.2	70.6	4.05	9.73	103.2
19	PBLWHI	837	Plenty	Easy	PE	1	2.752536901	2.309256728	2.336088999	0.116169777	-0.021282747	0.166170693	91.69573106	197.7057252	71.17757864	30.5375	30.1	21	80	80	75.1	35	56.8	73.9	75.9	72.4	9.29	4.04	94.2
20	PBLYEL	837	Plenty	Hard	PH	0	2.124949523	2.105401291	1.577268827	-0.138237847	0.292198524	-0.400305723	66.88651995	12.45620208	8.322638556	28.6875	28.4	21	76	75	73.5	31.9	52.5	67.4	71.2	65.1	3.1	3.48	82.5
21	PINBLK	822	Plenty	Hard	PH	0	NA	NA	NA	NA	NA	NA	347.6042598	77.41227195	197.5334783	28.7975	29.21	21	74	75	75.7	28	54.5	68.1	71.4	69.7	5.44	NA	75.7
22	PINBLU	822	Plenty	Easy	PE	0	1.871370528	1.742020866	1.65951527	0.147818347	0.137849904	0.024801116	81.05077209	206.0267141	106.9289441	29.0175	28.6675	21	78	78	73.1	30.5	57.3	73.5	72	66.1	3.65	12.57	82.8
23	PINWHI	822	Lean	Hard	LH	0	NA	NA	NA	NA	NA	NA	169.2237132	NA	264.7963104	27.14	27.4175	22	70	70	71.1	31	43.5	57.8	67.1	65.1	NA	NA	NA
24	PINYEL	822	Lean	Easy	LE	1	1.655685402	1.573628769	1.4084372	0.070093484	0.147252704	-0.067393929	173.2233438	149.6987369	156.5357821	27.3	27.87	21	69	69	78.1	27.7	39.6	61.7	70.9	69.3	17.4	8.98	75.8
25	PURBLK	934	Plenty	Easy	PE	1	1.655685402	1.530597807	1.468247558	0.129903842	0.104221742	0.03301744	102.6285316	59.32982584	101.7225263	29.3525	29.7825	21	79	79	82	35.9	58.6	74.8	77.8	77.2	2.19	43.36	74.3
26	PURBLU	934	Lean	Hard	LH	1	1.541243957	1.308059867	1.257677394	0.011314018	-0.023979118	0.032418537	156.2903189	184.3531884	144.9374385	27.5275	28.09	23	70	71	75.6	30.5	45.4	56.5	73.5	74.4	2.18	2.86	74.5
27	PURWHI	934	Lean	Easy	LE	1	1.4084372	1.173454501	1.144006491	0.00438426	-0.049108397	0.045751859	50.96252424	18.74336033	66.09225222	28.8325	29.1625	21	78	77	76.2	36.3	50.6	62.3	78.8	74.6	27.76	5.18	74.7
28	PURYEL	934	Plenty	Hard	PH	0	1.389046829	1.168044499	1.133482333	0.009444778	-0.038534409	0.040332201	76.12889585	243.4125818	111.1676578	28.7175	28.8525	21	81	80	76	34.4	60.2	75.1	78.4	74.2	6.56	11.07	72.6
29	REDBLK	943	Lean	Easy	LE	1	1.354188499	1.29005142	1.092344993	-0.003675779	0.112207147	-0.115922351	132.4803278	93.14125144	99.33464591	29.4475	29.8075	22	75	73	74.8	30.6	45.4	56.6	69.6	72.5	12.75	3.71	69.6
30	REDBLU	943	Plenty	Hard	PH	1	1.2008827	1.149305157	1.047847358	0.075043482	0.097834868	-0.027621639	56.30287419	212.5828038	114.0897877	30.9675	30.725	21	77	78	77.2	32.2	56	69.5	73.3	75	3.56	0.22	76.4
31	REDWHI	943	Plenty	Easy	PE	0	1.173454501	1.099942853	1.062474762	0.111715829	0.071082346	0.033580588	173.2718388	155.1121218	128.1371026	29.5575	28.93	21	81	80	71.2	32.7	59.2	71.9	75.7	69.8	3.65	62.88	70.9
32	REDYEL	943	Lean	Hard	LH	0	2.204974398	1.184349793	0.998219209	-0.78160608	-0.694819574	-0.11031546	127.1997807	183.8495679	207.1105069	27.71	28.2875	21	71	69	67.7	35	45.2	55.6	73	70.3	3.61	36.05	64.4
