# Supplementary material for: Early-life adversity accelerates cellular ageing and affects adult inflammation: Experimental evidence from the European starling
Source: Sci Rep. 2017 Jan 17;7:40794. doi: 10.1038/srep40794 (PMC5240102; doi:10.1038/srep40794)
Supplement: Supplementary Dataset 2 [file srep40794-s3.csv]

	X	match	Type	Batch	Age	Date	Family	Chick	UniqueID	Left	Right	Trt	Time	Mass	Male	Amount	Work
1	1	822 LE	AM	2	16	14/05/2014	822	D	822.D	Pink	Yellow	LE	07:10:00	63.9	1	Lean	Easy
2	2	822 LE	AM	2	5	03/05/2013	822	D	822.D	Pink	Yellow	LE	13:00:00	27.7	1	Lean	Easy
3	3	822 LE	AM	2	14	12/05/2014	822	D	822.D	Pink	Yellow	LE	07:10:00	55.4	1	Lean	Easy
4	4	822 LE	PM	2	7	05/05/2014	822	D	822.D	Pink	Yellow	LE	15:40:00	36.1	1	Lean	Easy
5	5	822 LE	AM	2	18	16/05/2014	822	D	822.D	Pink	Yellow	LE	07:10:00	70.9	1	Lean	Easy
6	6	822 LE	PM	2	12	10/05/2014	822	D	822.D	Pink	Yellow	LE	16:00:00	63	1	Lean	Easy
7	7	822 LE	PM	2	6	04/05/2014	822	D	822.D	Pink	Yellow	LE	15:40:00	31.3	1	Lean	Easy
8	8	822 LE	AM	2	6	04/05/2014	822	D	822.D	Pink	Yellow	LE	07:00:00	26.3	1	Lean	Easy
9	9	822 LE	PM	2	18	16/05/2014	822	D	822.D	Pink	Yellow	LE	18:00:00	73.8	1	Lean	Easy
10	10	822 LE	AM	2	7	05/05/2014	822	D	822.D	Pink	Yellow	LE	07:00:00	30.2	1	Lean	Easy
11	11	822 LE	AM	2	10	08/05/2014	822	D	822.D	Pink	Yellow	LE	07:10:00	39.6	1	Lean	Easy
12	12	822 LE	AM	2	9	07/05/2014	822	D	822.D	Pink	Yellow	LE	07:10:00	37	1	Lean	Easy
13	13	822 LE	PM	2	14	12/05/2014	822	D	822.D	Pink	Yellow	LE	16:00:00	72	1	Lean	Easy
14	14	822 LE	PM	2	21	19/05/2014	822	D	822.D	Pink	Yellow	LE	18:25:00	78.9	1	Lean	Easy
15	15	822 LE	AM	2	8	06/05/2014	822	D	822.D	Pink	Yellow	LE	07:00:00	34.4	1	Lean	Easy
16	16	822 LE	Arrival	2	5	03/05/2014	822	D	822.D	Brown	Yellow	LE	13:00:00	27.7	1	Lean	Easy
17	17	822 LE	PM	2	9	07/05/2014	822	D	822.D	Pink	Yellow	LE	16:00:00	45.5	1	Lean	Easy
18	18	822 LE	PM	2	5	04/05/2014	822	D	822.D	Pink	Yellow	LE	15:40:00	28.4	1	Lean	Easy
19	19	822 LE	AM	2	17	15/05/2014	822	D	822.D	Pink	Yellow	LE	07:10:00	68.8	1	Lean	Easy
20	20	822 LE	PM	2	10	08/05/2014	822	D	822.D	Pink	Yellow	LE	16:00:00	51	1	Lean	Easy
21	21	822 LE	PM	2	20	18/05/2014	822	D	822.D	Pink	Yellow	LE		NA	1	Lean	Easy
22	22	822 LE	AM	2	12	10/05/2014	822	D	822.D	Pink	Yellow	LE	07:10:00	50.2	1	Lean	Easy
23	23	822 LE	AM	2	20	18/05/2014	822	D	822.D	Pink	Yellow	LE	07:15:00	72	1	Lean	Easy
24	24	822 LE	PM	2	16	14/05/2014	822	D	822.D	Pink	Yellow	LE	16:41:00	83.3	1	Lean	Easy
25	25	822 LE	AM	2	23	21/05/2014	822	D	822.D	Pink	Yellow	LE	08:30:00	68.2	1	Lean	Easy
26	26	822 LE	PM	2	19	17/05/2014	822	D	822.D	Pink	Yellow	LE	18:35:00	78.3	1	Lean	Easy
27	27	822 LE	AM	2	19	17/05/2014	822	D	822.D	Pink	Yellow	LE	07:30:00	71.3	1	Lean	Easy
28	28	822 LE	PM	2	11	09/05/2014	822	D	822.D	Pink	Yellow	LE	16:00:00	58.4	1	Lean	Easy
29	29	822 LE	AM	2	21	19/05/2014	822	D	822.D	Pink	Yellow	LE	08:00:00	69.3	1	Lean	Easy
30	30	822 LE	AM	2	15	13/05/2014	822	D	822.D	Pink	Yellow	LE	07:10:00	61.7	1	Lean	Easy
31	31	822 LE	PM	2	15	13/05/2014	822	D	822.D	Pink	Yellow	LE	16:41:00	76	1	Lean	Easy
32	32	822 LE	AM	2	11	09/05/2014	822	D	822.D	Pink	Yellow	LE	07:10:00	46.5	1	Lean	Easy
33	33	822 LE	PM	2	8	06/05/2014	822	D	822.D	Pink	Yellow	LE	15:40:00	40.3	1	Lean	Easy
34	34	822 LE	AM	2	13	11/05/2014	822	D	822.D	Pink	Yellow	LE	07:10:00	52.7	1	Lean	Easy
35	35	822 LE	PM	2	13	11/05/2014	822	D	822.D	Pink	Yellow	LE	16:00:00	63.4	1	Lean	Easy
36	36	822 LE	PM	2	17	15/05/2014	822	D	822.D	Pink	Yellow	LE	17:00:00	85.6	1	Lean	Easy
37	37	822 LE	AM	2	22	20/05/2014	822	D	822.D	Pink	Yellow	LE	08:00:00	71.6	1	Lean	Easy
38	38	822 LH	PM	2	5	04/05/2014	822	B	822.B	Pink	White	LH	15:40:00	32.6	0	Lean	Hard
39	39	822 LH	PM	2	11	09/05/2014	822	B	822.B	Pink	White	LH	16:00:00	56	0	Lean	Hard
40	40	822 LH	AM	2	12	10/05/2014	822	B	822.B	Pink	White	LH	07:10:00	46.4	0	Lean	Hard
41	41	822 LH	PM	2	17	15/05/2014	822	B	822.B	Pink	White	LH	17:00:00	77.8	0	Lean	Hard
42	42	822 LH	AM	2	22	20/05/2014	822	B	822.B	Pink	White	LH	08:00:00	67.4	0	Lean	Hard
43	43	822 LH	AM	2	10	08/05/2014	822	B	822.B	Pink	White	LH	07:10:00	43.5	0	Lean	Hard
44	44	822 LH	AM	2	9	07/05/2014	822	B	822.B	Pink	White	LH	07:10:00	41.8	0	Lean	Hard
45	45	822 LH	PM	2	12	10/05/2014	822	B	822.B	Pink	White	LH	16:00:00	59.2	0	Lean	Hard
46	46	822 LH	AM	2	20	18/05/2014	822	B	822.B	Pink	White	LH	07:15:00	65.6	0	Lean	Hard
47	47	822 LH	PM	2	10	08/05/2014	822	B	822.B	Pink	White	LH	16:00:00	53.4	0	Lean	Hard
48	48	822 LH	AM	2	21	19/05/2014	822	B	822.B	Pink	White	LH	08:00:00	65.1	0	Lean	Hard
49	49	822 LH	PM	2	7	05/05/2014	822	B	822.B	Pink	White	LH	15:40:00	42.5	0	Lean	Hard
50	50	822 LH	AM	2	8	06/05/2014	822	B	822.B	Pink	White	LH	07:00:00	38.7	0	Lean	Hard
51	51	822 LH	AM	2	17	15/05/2014	822	B	822.B	Pink	White	LH	07:10:00	64.4	0	Lean	Hard
52	52	822 LH	AM	2	19	17/05/2014	822	B	822.B	Pink	White	LH	07:30:00	64.9	0	Lean	Hard
53	53	822 LH	PM	2	19	17/05/2014	822	B	822.B	Pink	White	LH	18:35:00	75	0	Lean	Hard
54	54	822 LH	PM	2	21	19/05/2014	822	B	822.B	Pink	White	LH	18:25:00	76.7	0	Lean	Hard
55	55	822 LH	PM	2	20	18/05/2014	822	B	822.B	Pink	White	LH		NA	0	Lean	Hard
56	56	822 LH	PM	2	14	12/05/2014	822	B	822.B	Pink	White	LH	16:00:00	62.9	0	Lean	Hard
57	57	822 LH	AM	2	14	12/05/2014	822	B	822.B	Pink	White	LH	07:10:00	51.6	0	Lean	Hard
58	58	822 LH	PM	2	8	06/05/2014	822	B	822.B	Pink	White	LH	15:40:00	45.2	0	Lean	Hard
59	59	822 LH	AM	2	5	03/05/2013	822	B	822.B	Pink	White	LH	13:00:00	31	0	Lean	Hard
60	60	822 LH	AM	2	11	09/05/2014	822	B	822.B	Pink	White	LH	07:10:00	45.3	0	Lean	Hard
61	61	822 LH	PM	2	16	14/05/2014	822	B	822.B	Pink	White	LH	16:41:00	78.2	0	Lean	Hard
62	62	822 LH	PM	2	15	13/05/2014	822	B	822.B	Pink	White	LH	16:41:00	73.4	0	Lean	Hard
63	63	822 LH	PM	2	9	07/05/2014	822	B	822.B	Pink	White	LH	16:00:00	50	0	Lean	Hard
64	64	822 LH	AM	2	7	05/05/2014	822	B	822.B	Pink	White	LH	07:00:00	34.5	0	Lean	Hard
65	65	822 LH	AM	2	13	11/05/2014	822	B	822.B	Pink	White	LH	07:10:00	48.5	0	Lean	Hard
66	66	822 LH	AM	2	16	14/05/2014	822	B	822.B	Pink	White	LH	07:10:00	60.6	0	Lean	Hard
67	67	822 LH	PM	2	13	11/05/2014	822	B	822.B	Pink	White	LH	16:00:00	59.6	0	Lean	Hard
68	68	822 LH	Arrival	2	5	03/05/2014	822	B	822.B	Brown	White	LH	13:00:00	31	0	Lean	Hard
69	69	822 LH	PM	2	6	04/05/2014	822	B	822.B	Pink	White	LH	15:40:00	34.3	0	Lean	Hard
70	70	822 LH	AM	2	23	21/05/2014	822	B	822.B	Pink	White	LH	08:30:00	NA	0	Lean	Hard
71	71	822 LH	AM	2	18	16/05/2014	822	B	822.B	Pink	White	LH	07:10:00	67.1	0	Lean	Hard
72	72	822 LH	PM	2	18	16/05/2014	822	B	822.B	Pink	White	LH	18:00:00	71.7	0	Lean	Hard
73	73	822 LH	AM	2	15	13/05/2014	822	B	822.B	Pink	White	LH	07:10:00	57.8	0	Lean	Hard
74	74	822 LH	AM	2	6	04/05/2014	822	B	822.B	Pink	White	LH	07:00:00	30.1	0	Lean	Hard
75	75	822 PE	AM	2	7	05/05/2014	822	C	822.C	Pink	Blue	PE	07:00:00	37.3	0	Plenty	Easy
76	76	822 PE	AM	2	16	14/05/2014	822	C	822.C	Pink	Blue	PE	07:10:00	72.5	0	Plenty	Easy
77	77	822 PE	PM	2	18	16/05/2014	822	C	822.C	Pink	Blue	PE	18:00:00	78.2	0	Plenty	Easy
78	78	822 PE	PM	2	14	12/05/2014	822	C	822.C	Pink	Blue	PE	16:00:00	86.2	0	Plenty	Easy
79	79	822 PE	PM	2	20	18/05/2014	822	C	822.C	Pink	Blue	PE		NA	0	Plenty	Easy
80	80	822 PE	AM	2	12	10/05/2014	822	C	822.C	Pink	Blue	PE	07:10:00	68	0	Plenty	Easy
81	81	822 PE	PM	2	7	05/05/2014	822	C	822.C	Pink	Blue	PE	15:40:00	45.2	0	Plenty	Easy
82	82	822 PE	PM	2	8	06/05/2014	822	C	822.C	Pink	Blue	PE	15:40:00	54.6	0	Plenty	Easy
83	83	822 PE	AM	2	11	09/05/2014	822	C	822.C	Pink	Blue	PE	07:10:00	65	0	Plenty	Easy
84	84	822 PE	PM	2	10	08/05/2014	822	C	822.C	Pink	Blue	PE	16:00:00	73.1	0	Plenty	Easy
85	85	822 PE	AM	2	22	20/05/2014	822	C	822.C	Pink	Blue	PE	08:00:00	67.2	0	Plenty	Easy
86	86	822 PE	AM	2	19	17/05/2014	822	C	822.C	Pink	Blue	PE	07:30:00	67.6	0	Plenty	Easy
87	87	822 PE	AM	2	9	07/05/2014	822	C	822.C	Pink	Blue	PE	07:10:00	51.8	0	Plenty	Easy
88	88	822 PE	AM	2	14	12/05/2014	822	C	822.C	Pink	Blue	PE	07:10:00	68.4	0	Plenty	Easy
89	89	822 PE	PM	2	6	04/05/2014	822	C	822.C	Pink	Blue	PE	15:40:00	40.1	0	Plenty	Easy
90	90	822 PE	AM	2	13	11/05/2014	822	C	822.C	Pink	Blue	PE	07:10:00	69.4	0	Plenty	Easy
91	91	822 PE	PM	2	16	14/05/2014	822	C	822.C	Pink	Blue	PE	16:41:00	82.7	0	Plenty	Easy
92	92	822 PE	AM	2	5	03/05/2013	822	C	822.C	Pink	Blue	PE	13:00:00	30.5	0	Plenty	Easy
93	93	822 PE	AM	2	18	16/05/2014	822	C	822.C	Pink	Blue	PE	07:10:00	72	0	Plenty	Easy
94	94	822 PE	AM	2	8	06/05/2014	822	C	822.C	Pink	Blue	PE	07:00:00	44.7	0	Plenty	Easy
95	95	822 PE	PM	2	9	07/05/2014	822	C	822.C	Pink	Blue	PE	16:00:00	61.9	0	Plenty	Easy
96	96	822 PE	AM	2	17	15/05/2014	822	C	822.C	Pink	Blue	PE	07:10:00	72.3	0	Plenty	Easy
97	97	822 PE	PM	2	17	15/05/2014	822	C	822.C	Pink	Blue	PE	17:00:00	79.6	0	Plenty	Easy
98	98	822 PE	PM	2	19	17/05/2014	822	C	822.C	Pink	Blue	PE	18:35:00	74.1	0	Plenty	Easy
99	99	822 PE	PM	2	15	13/05/2014	822	C	822.C	Pink	Blue	PE	16:41:00	84.8	0	Plenty	Easy
100	100	822 PE	PM	2	13	11/05/2014	822	C	822.C	Pink	Blue	PE	16:00:00	78.7	0	Plenty	Easy
101	101	822 PE	AM	2	23	21/05/2014	822	C	822.C	Pink	Blue	PE	08:30:00	NA	0	Plenty	Easy
102	102	822 PE	AM	2	21	19/05/2014	822	C	822.C	Pink	Blue	PE	08:00:00	66.1	0	Plenty	Easy
103	103	822 PE	PM	2	11	09/05/2014	822	C	822.C	Pink	Blue	PE	16:00:00	77.7	0	Plenty	Easy
104	104	822 PE	PM	2	5	04/05/2014	822	C	822.C	Pink	Blue	PE	15:40:00	30.5	0	Plenty	Easy
105	105	822 PE	PM	2	21	19/05/2014	822	C	822.C	Pink	Blue	PE	18:25:00	77.3	0	Plenty	Easy
106	106	822 PE	AM	2	20	18/05/2014	822	C	822.C	Pink	Blue	PE	07:15:00	67.3	0	Plenty	Easy
107	107	822 PE	AM	2	6	04/05/2014	822	C	822.C	Pink	Blue	PE	07:00:00	31	0	Plenty	Easy
108	108	822 PE	AM	2	10	08/05/2014	822	C	822.C	Pink	Blue	PE	07:10:00	57.3	0	Plenty	Easy
109	109	822 PE	Arrival	2	5	03/05/2014	822	C	822.C	Brown	Blue	PE	13:00:00	30.5	0	Plenty	Easy
110	110	822 PE	AM	2	15	13/05/2014	822	C	822.C	Pink	Blue	PE	07:10:00	73.5	0	Plenty	Easy
111	111	822 PE	PM	2	12	10/05/2014	822	C	822.C	Pink	Blue	PE	16:00:00	79.9	0	Plenty	Easy
112	112	822 PH	AM	2	13	11/05/2014	822	A	822.A	Pink	Black	PH	07:10:00	69.3	0	Plenty	Hard
113	113	822 PH	AM	2	21	19/05/2014	822	A	822.A	Pink	Black	PH	08:00:00	69.7	0	Plenty	Hard
114	114	822 PH	AM	2	19	17/05/2014	822	A	822.A	Pink	Black	PH	07:30:00	69	0	Plenty	Hard
115	115	822 PH	AM	2	10	08/05/2014	822	A	822.A	Pink	Black	PH	07:10:00	54.5	0	Plenty	Hard
116	116	822 PH	AM	2	8	06/05/2014	822	A	822.A	Pink	Black	PH	07:00:00	40.9	0	Plenty	Hard
117	117	822 PH	AM	2	12	10/05/2014	822	A	822.A	Pink	Black	PH	07:10:00	67.7	0	Plenty	Hard
118	118	822 PH	Arrival	2	5	03/05/2014	822	A	822.A	Brown	Black	PH	13:00:00	28	0	Plenty	Hard
119	119	822 PH	AM	2	18	16/05/2014	822	A	822.A	Pink	Black	PH	07:10:00	71.4	0	Plenty	Hard
120	120	822 PH	PM	2	7	05/05/2014	822	A	822.A	Pink	Black	PH	15:40:00	46.9	0	Plenty	Hard
121	121	822 PH	PM	2	10	08/05/2014	822	A	822.A	Pink	Black	PH	16:00:00	70.8	0	Plenty	Hard
122	122	822 PH	AM	2	16	14/05/2014	822	A	822.A	Pink	Black	PH	07:10:00	70.6	0	Plenty	Hard
123	123	822 PH	AM	2	20	18/05/2014	822	A	822.A	Pink	Black	PH	07:15:00	69.5	0	Plenty	Hard
124	124	822 PH	PM	2	13	11/05/2014	822	A	822.A	Pink	Black	PH	16:00:00	75.2	0	Plenty	Hard
125	125	822 PH	PM	2	16	14/05/2014	822	A	822.A	Pink	Black	PH	16:41:00	86.5	0	Plenty	Hard
126	126	822 PH	PM	2	21	19/05/2014	822	A	822.A	Pink	Black	PH	18:25:00	76.5	0	Plenty	Hard
127	127	822 PH	PM	2	15	13/05/2014	822	A	822.A	Pink	Black	PH	16:41:00	80.3	0	Plenty	Hard
128	128	822 PH	AM	2	11	09/05/2014	822	A	822.A	Pink	Black	PH	07:10:00	62.2	0	Plenty	Hard
129	129	822 PH	PM	2	11	09/05/2014	822	A	822.A	Pink	Black	PH	16:00:00	75	0	Plenty	Hard
130	130	822 PH	PM	2	5	04/05/2014	822	A	822.A	Pink	Black	PH	15:40:00	28	0	Plenty	Hard
131	131	822 PH	AM	2	9	07/05/2014	822	A	822.A	Pink	Black	PH	07:10:00	48.6	0	Plenty	Hard
132	132	822 PH	PM	2	9	07/05/2014	822	A	822.A	Pink	Black	PH	16:00:00	61.4	0	Plenty	Hard
133	133	822 PH	PM	2	18	16/05/2014	822	A	822.A	Pink	Black	PH	18:00:00	77.1	0	Plenty	Hard
134	134	822 PH	PM	2	6	04/05/2014	822	A	822.A	Pink	Black	PH	15:40:00	35	0	Plenty	Hard
135	135	822 PH	AM	2	7	05/05/2014	822	A	822.A	Pink	Black	PH	07:00:00	32.7	0	Plenty	Hard
136	136	822 PH	AM	2	17	15/05/2014	822	A	822.A	Pink	Black	PH	07:10:00	72.5	0	Plenty	Hard
137	137	822 PH	PM	2	17	15/05/2014	822	A	822.A	Pink	Black	PH	17:00:00	81.3	0	Plenty	Hard
138	138	822 PH	AM	2	23	21/05/2014	822	A	822.A	Pink	Black	PH	08:30:00	NA	0	Plenty	Hard
139	139	822 PH	PM	2	8	06/05/2014	822	A	822.A	Pink	Black	PH	15:40:00	54.8	0	Plenty	Hard
140	140	822 PH	PM	2	12	10/05/2014	822	A	822.A	Pink	Black	PH	16:00:00	78.6	0	Plenty	Hard
141	141	822 PH	PM	2	20	18/05/2014	822	A	822.A	Pink	Black	PH		NA	0	Plenty	Hard
142	142	822 PH	AM	2	14	12/05/2014	822	A	822.A	Pink	Black	PH	07:10:00	64.4	0	Plenty	Hard
143	143	822 PH	AM	2	22	20/05/2014	822	A	822.A	Pink	Black	PH	08:00:00	69.4	0	Plenty	Hard
144	144	822 PH	AM	2	6	04/05/2014	822	A	822.A	Pink	Black	PH	07:00:00	29	0	Plenty	Hard
145	145	822 PH	PM	2	19	17/05/2014	822	A	822.A	Pink	Black	PH	18:35:00	78.3	0	Plenty	Hard
146	146	822 PH	AM	2	5	03/05/2013	822	A	822.A	Pink	Black	PH	13:00:00	28	0	Plenty	Hard
147	147	822 PH	AM	2	15	13/05/2014	822	A	822.A	Pink	Black	PH	07:10:00	68.1	0	Plenty	Hard
148	148	822 PH	PM	2	14	12/05/2014	822	A	822.A	Pink	Black	PH	16:00:00	88.4	0	Plenty	Hard
149	149	824 LE	AM	2	21	19/05/2014	824	B	824.B	Dark Green	White	LE	08:00:00	77.1	1	Lean	Easy
150	150	824 LE	AM	2	9	07/05/2014	824	B	824.B	Dark Green	White	LE	07:10:00	38.7	1	Lean	Easy
151	151	824 LE	AM	2	14	12/05/2014	824	B	824.B	Dark Green	White	LE	07:10:00	61.9	1	Lean	Easy
152	152	824 LE	AM	2	11	09/05/2014	824	B	824.B	Dark Green	White	LE	07:10:00	49	1	Lean	Easy
153	153	824 LE	AM	2	12	10/05/2014	824	B	824.B	Dark Green	White	LE	07:10:00	54.4	1	Lean	Easy
154	154	824 LE	PM	2	14	12/05/2014	824	B	824.B	Dark Green	White	LE	16:00:00	76.4	1	Lean	Easy
155	155	824 LE	PM	2	20	18/05/2014	824	B	824.B	Dark Green	White	LE		NA	1	Lean	Easy
156	156	824 LE	PM	2	9	07/05/2014	824	B	824.B	Dark Green	White	LE	16:00:00	47.5	1	Lean	Easy
157	157	824 LE	AM	2	13	11/05/2014	824	B	824.B	Dark Green	White	LE	07:10:00	57.8	1	Lean	Easy
158	158	824 LE	AM	2	15	13/05/2014	824	B	824.B	Dark Green	White	LE	07:10:00	67.6	1	Lean	Easy
159	159	824 LE	AM	2	16	14/05/2014	824	B	824.B	Dark Green	White	LE	07:10:00	66.6	1	Lean	Easy
160	160	824 LE	PM	2	16	14/05/2014	824	B	824.B	Dark Green	White	LE	16:41:00	79.3	1	Lean	Easy
161	161	824 LE	Arrival	2	5	03/05/2014	824	B	824.B	Green	White	LE	13:00:00	29.7	1	Lean	Easy
162	162	824 LE	PM	2	19	17/05/2014	824	B	824.B	Dark Green	White	LE	18:35:00	87.2	1	Lean	Easy
163	163	824 LE	PM	2	21	19/05/2014	824	B	824.B	Dark Green	White	LE	18:25:00	81.7	1	Lean	Easy
164	164	824 LE	AM	2	7	05/05/2014	824	B	824.B	Dark Green	White	LE	07:00:00	32.6	1	Lean	Easy
165	165	824 LE	PM	2	12	10/05/2014	824	B	824.B	Dark Green	White	LE	16:00:00	66.4	1	Lean	Easy
166	166	824 LE	PM	2	6	04/05/2014	824	B	824.B	Dark Green	White	LE	15:40:00	33.7	1	Lean	Easy
167	167	824 LE	PM	2	13	11/05/2014	824	B	824.B	Dark Green	White	LE	16:00:00	68	1	Lean	Easy
168	168	824 LE	AM	2	20	18/05/2014	824	B	824.B	Dark Green	White	LE	07:15:00	79.1	1	Lean	Easy
169	169	824 LE	PM	2	15	13/05/2014	824	B	824.B	Dark Green	White	LE	16:41:00	76	1	Lean	Easy
170	170	824 LE	AM	2	10	08/05/2014	824	B	824.B	Dark Green	White	LE	07:10:00	42.5	1	Lean	Easy
171	171	824 LE	PM	2	17	15/05/2014	824	B	824.B	Dark Green	White	LE	17:00:00	89.2	1	Lean	Easy
172	172	824 LE	PM	2	11	09/05/2014	824	B	824.B	Dark Green	White	LE	16:00:00	60.8	1	Lean	Easy
173	173	824 LE	AM	2	18	16/05/2014	824	B	824.B	Dark Green	White	LE	07:10:00	79.1	1	Lean	Easy
174	174	824 LE	PM	2	5	04/05/2014	824	B	824.B	Dark Green	White	LE	15:40:00	35.6	1	Lean	Easy
175	175	824 LE	PM	2	18	16/05/2014	824	B	824.B	Dark Green	White	LE	18:00:00	86.8	1	Lean	Easy
176	176	824 LE	AM	2	5	03/05/2013	824	B	824.B	Dark Green	White	LE	13:00:00	29.7	1	Lean	Easy
177	177	824 LE	AM	2	6	04/05/2014	824	B	824.B	Dark Green	White	LE	07:00:00	30.7	1	Lean	Easy
178	178	824 LE	PM	2	7	05/05/2014	824	B	824.B	Dark Green	White	LE	15:40:00	38.4	1	Lean	Easy
179	179	824 LE	PM	2	10	08/05/2014	824	B	824.B	Dark Green	White	LE	16:00:00	54.7	1	Lean	Easy
180	180	824 LE	AM	2	8	06/05/2014	824	B	824.B	Dark Green	White	LE	07:00:00	37.2	1	Lean	Easy
181	181	824 LE	AM	2	23	21/05/2014	824	B	824.B	Dark Green	White	LE	08:30:00	71.3	1	Lean	Easy
182	182	824 LE	PM	2	8	06/05/2014	824	B	824.B	Dark Green	White	LE	15:40:00	43.4	1	Lean	Easy
183	183	824 LE	AM	2	22	20/05/2014	824	B	824.B	Dark Green	White	LE	08:00:00	75.5	1	Lean	Easy
184	184	824 LE	AM	2	19	17/05/2014	824	B	824.B	Dark Green	White	LE	07:30:00	80.6	1	Lean	Easy
185	185	824 LE	AM	2	17	15/05/2014	824	B	824.B	Dark Green	White	LE	07:10:00	72.1	1	Lean	Easy
186	186	824 LH	AM	2	12	10/05/2014	824	D	824.D	Dark Green	Yellow	LH	07:10:00	48.2	1	Lean	Hard
187	187	824 LH	PM	2	5	04/05/2014	824	D	824.D	Dark Green	Yellow	LH	15:40:00	29.6	1	Lean	Hard
188	188	824 LH	PM	2	8	06/05/2014	824	D	824.D	Dark Green	Yellow	LH	15:40:00	40	1	Lean	Hard
189	189	824 LH	PM	2	7	05/05/2014	824	D	824.D	Dark Green	Yellow	LH	15:40:00	39.2	1	Lean	Hard
190	190	824 LH	PM	2	20	18/05/2014	824	D	824.D	Dark Green	Yellow	LH		NA	1	Lean	Hard
191	191	824 LH	AM	2	22	20/05/2014	824	D	824.D	Dark Green	Yellow	LH	08:00:00	68	1	Lean	Hard
192	192	824 LH	AM	2	14	12/05/2014	824	D	824.D	Dark Green	Yellow	LH	07:10:00	52.5	1	Lean	Hard
193	193	824 LH	AM	2	11	09/05/2014	824	D	824.D	Dark Green	Yellow	LH	07:10:00	45.2	1	Lean	Hard
194	194	824 LH	AM	2	18	16/05/2014	824	D	824.D	Dark Green	Yellow	LH	07:10:00	70.6	1	Lean	Hard
195	195	824 LH	AM	2	15	13/05/2014	824	D	824.D	Dark Green	Yellow	LH	07:10:00	57.4	1	Lean	Hard
196	196	824 LH	PM	2	6	04/05/2014	824	D	824.D	Dark Green	Yellow	LH	15:40:00	32.2	1	Lean	Hard
197	197	824 LH	PM	2	16	14/05/2014	824	D	824.D	Dark Green	Yellow	LH	16:41:00	70.2	1	Lean	Hard
198	198	824 LH	Arrival	2	5	03/05/2014	824	D	824.D	Green	Yellow	LH	13:00:00	27.9	1	Lean	Hard
199	199	824 LH	PM	2	17	15/05/2014	824	D	824.D	Dark Green	Yellow	LH	17:00:00	79.7	1	Lean	Hard
200	200	824 LH	AM	2	13	11/05/2014	824	D	824.D	Dark Green	Yellow	LH	07:10:00	48.5	1	Lean	Hard
201	201	824 LH	PM	2	19	17/05/2014	824	D	824.D	Dark Green	Yellow	LH	18:35:00	78	1	Lean	Hard
202	202	824 LH	AM	2	9	07/05/2014	824	D	824.D	Dark Green	Yellow	LH	07:10:00	36.7	1	Lean	Hard
203	203	824 LH	AM	2	19	17/05/2014	824	D	824.D	Dark Green	Yellow	LH	07:30:00	73.8	1	Lean	Hard
204	204	824 LH	AM	2	5	03/05/2013	824	D	824.D	Dark Green	Yellow	LH	13:00:00	27.9	1	Lean	Hard
205	205	824 LH	PM	2	14	12/05/2014	824	D	824.D	Dark Green	Yellow	LH	16:00:00	63	1	Lean	Hard
206	206	824 LH	AM	2	6	04/05/2014	824	D	824.D	Dark Green	Yellow	LH	07:00:00	29.3	1	Lean	Hard
207	207	824 LH	AM	2	23	21/05/2014	824	D	824.D	Dark Green	Yellow	LH	08:30:00	66.9	1	Lean	Hard
208	208	824 LH	PM	2	15	13/05/2014	824	D	824.D	Dark Green	Yellow	LH	16:41:00	64.9	1	Lean	Hard
209	209	824 LH	PM	2	9	07/05/2014	824	D	824.D	Dark Green	Yellow	LH	16:00:00	47.3	1	Lean	Hard
210	210	824 LH	AM	2	7	05/05/2014	824	D	824.D	Dark Green	Yellow	LH	07:00:00	32.6	1	Lean	Hard
211	211	824 LH	AM	2	21	19/05/2014	824	D	824.D	Dark Green	Yellow	LH	08:00:00	69.3	1	Lean	Hard
212	212	824 LH	PM	2	21	19/05/2014	824	D	824.D	Dark Green	Yellow	LH	18:25:00	74	1	Lean	Hard
213	213	824 LH	AM	2	16	14/05/2014	824	D	824.D	Dark Green	Yellow	LH	07:10:00	58	1	Lean	Hard
214	214	824 LH	PM	2	11	09/05/2014	824	D	824.D	Dark Green	Yellow	LH	16:00:00	53.4	1	Lean	Hard
215	215	824 LH	AM	2	17	15/05/2014	824	D	824.D	Dark Green	Yellow	LH	07:10:00	59.7	1	Lean	Hard
216	216	824 LH	PM	2	18	16/05/2014	824	D	824.D	Dark Green	Yellow	LH	18:00:00	79.9	1	Lean	Hard
217	217	824 LH	AM	2	20	18/05/2014	824	D	824.D	Dark Green	Yellow	LH	07:15:00	72.5	1	Lean	Hard
218	218	824 LH	PM	2	12	10/05/2014	824	D	824.D	Dark Green	Yellow	LH	16:00:00	58	1	Lean	Hard
219	219	824 LH	AM	2	8	06/05/2014	824	D	824.D	Dark Green	Yellow	LH	07:00:00	36.1	1	Lean	Hard
220	220	824 LH	PM	2	13	11/05/2014	824	D	824.D	Dark Green	Yellow	LH	16:00:00	60.1	1	Lean	Hard
221	221	824 LH	PM	2	10	08/05/2014	824	D	824.D	Dark Green	Yellow	LH	16:00:00	51.3	1	Lean	Hard
222	222	824 LH	AM	2	10	08/05/2014	824	D	824.D	Dark Green	Yellow	LH	07:10:00	41.3	1	Lean	Hard
223	223	824 PE	Arrival	2	5	03/05/2014	824	A	824.A	Green	Black	PE	13:00:00	30.5	1	Plenty	Easy
224	224	824 PE	PM	2	14	12/05/2014	824	A	824.A	Dark Green	Black	PE	16:00:00	71.9	1	Plenty	Easy
225	225	824 PE	AM	2	20	18/05/2014	824	A	824.A	Dark Green	Black	PE	07:15:00	71.5	1	Plenty	Easy
226	226	824 PE	AM	2	8	06/05/2014	824	A	824.A	Dark Green	Black	PE	07:00:00	41.8	1	Plenty	Easy
227	227	824 PE	PM	2	16	14/05/2014	824	A	824.A	Dark Green	Black	PE	16:41:00	73.5	1	Plenty	Easy
228	228	824 PE	PM	2	21	19/05/2014	824	A	824.A	Dark Green	Black	PE	18:25:00	73.7	1	Plenty	Easy
229	229	824 PE	AM	2	12	10/05/2014	824	A	824.A	Dark Green	Black	PE	07:10:00	61.3	1	Plenty	Easy
230	230	824 PE	AM	2	18	16/05/2014	824	A	824.A	Dark Green	Black	PE	07:10:00	69.8	1	Plenty	Easy
231	231	824 PE	PM	2	9	07/05/2014	824	A	824.A	Dark Green	Black	PE	16:00:00	53.5	1	Plenty	Easy
232	232	824 PE	AM	2	6	04/05/2014	824	A	824.A	Dark Green	Black	PE	07:00:00	28.5	1	Plenty	Easy
233	233	824 PE	AM	2	21	19/05/2014	824	A	824.A	Dark Green	Black	PE	08:00:00	69.2	1	Plenty	Easy
234	234	824 PE	AM	2	16	14/05/2014	824	A	824.A	Dark Green	Black	PE	07:10:00	64.8	1	Plenty	Easy
235	235	824 PE	PM	2	12	10/05/2014	824	A	824.A	Dark Green	Black	PE	16:00:00	73.1	1	Plenty	Easy
236	236	824 PE	AM	2	23	21/05/2014	824	A	824.A	Dark Green	Black	PE	08:30:00	NA	1	Plenty	Easy
237	237	824 PE	AM	2	7	05/05/2014	824	A	824.A	Dark Green	Black	PE	07:00:00	33.5	1	Plenty	Easy
238	238	824 PE	AM	2	11	09/05/2014	824	A	824.A	Dark Green	Black	PE	07:10:00	56.9	1	Plenty	Easy
239	239	824 PE	PM	2	20	18/05/2014	824	A	824.A	Dark Green	Black	PE		NA	1	Plenty	Easy
240	240	824 PE	AM	2	17	15/05/2014	824	A	824.A	Dark Green	Black	PE	07:10:00	64.6	1	Plenty	Easy
241	241	824 PE	PM	2	18	16/05/2014	824	A	824.A	Dark Green	Black	PE	18:00:00	77.2	1	Plenty	Easy
242	242	824 PE	AM	2	9	07/05/2014	824	A	824.A	Dark Green	Black	PE	07:10:00	47.5	1	Plenty	Easy
243	243	824 PE	PM	2	19	17/05/2014	824	A	824.A	Dark Green	Black	PE	18:35:00	78.2	1	Plenty	Easy
244	244	824 PE	PM	2	17	15/05/2014	824	A	824.A	Dark Green	Black	PE	17:00:00	81.4	1	Plenty	Easy
245	245	824 PE	AM	2	15	13/05/2014	824	A	824.A	Dark Green	Black	PE	07:10:00	62.7	1	Plenty	Easy
246	246	824 PE	AM	2	5	03/05/2013	824	A	824.A	Dark Green	Black	PE	13:00:00	30.5	1	Plenty	Easy
247	247	824 PE	AM	2	19	17/05/2014	824	A	824.A	Dark Green	Black	PE	07:30:00	71.8	1	Plenty	Easy
248	248	824 PE	AM	2	10	08/05/2014	824	A	824.A	Dark Green	Black	PE	07:10:00	51.2	1	Plenty	Easy
249	249	824 PE	AM	2	13	11/05/2014	824	A	824.A	Dark Green	Black	PE	07:10:00	62.9	1	Plenty	Easy
250	250	824 PE	PM	2	7	05/05/2014	824	A	824.A	Dark Green	Black	PE	15:40:00	43.5	1	Plenty	Easy
251	251	824 PE	PM	2	10	08/05/2014	824	A	824.A	Dark Green	Black	PE	16:00:00	67.1	1	Plenty	Easy
252	252	824 PE	AM	2	14	12/05/2014	824	A	824.A	Dark Green	Black	PE	07:10:00	61.4	1	Plenty	Easy
253	253	824 PE	PM	2	8	06/05/2014	824	A	824.A	Dark Green	Black	PE	15:40:00	52.3	1	Plenty	Easy
254	254	824 PE	PM	2	11	09/05/2014	824	A	824.A	Dark Green	Black	PE	16:00:00	72.5	1	Plenty	Easy
255	255	824 PE	PM	2	6	04/05/2014	824	A	824.A	Dark Green	Black	PE	15:40:00	35.7	1	Plenty	Easy
256	256	824 PE	AM	2	22	20/05/2014	824	A	824.A	Dark Green	Black	PE	08:00:00	65.1	1	Plenty	Easy
257	257	824 PE	PM	2	5	04/05/2014	824	A	824.A	Dark Green	Black	PE	15:40:00	30.5	1	Plenty	Easy
258	258	824 PE	PM	2	15	13/05/2014	824	A	824.A	Dark Green	Black	PE	16:41:00	73.1	1	Plenty	Easy
259	259	824 PE	PM	2	13	11/05/2014	824	A	824.A	Dark Green	Black	PE	16:00:00	68.5	1	Plenty	Easy
260	260	824 PH	AM	2	22	20/05/2014	824	C	824.C	Dark Green	Blue	PH	08:00:00	70.6	0	Plenty	Hard
261	261	824 PH	AM	2	7	05/05/2014	824	C	824.C	Dark Green	Blue	PH	07:00:00	35.1	0	Plenty	Hard
262	262	824 PH	PM	2	20	18/05/2014	824	C	824.C	Dark Green	Blue	PH		NA	0	Plenty	Hard
263	263	824 PH	AM	2	20	18/05/2014	824	C	824.C	Dark Green	Blue	PH	07:15:00	73.5	0	Plenty	Hard
264	264	824 PH	AM	2	9	07/05/2014	824	C	824.C	Dark Green	Blue	PH	07:10:00	48.8	0	Plenty	Hard
265	265	824 PH	PM	2	18	16/05/2014	824	C	824.C	Dark Green	Blue	PH	18:00:00	82	0	Plenty	Hard
266	266	824 PH	AM	2	8	06/05/2014	824	C	824.C	Dark Green	Blue	PH	07:00:00	41.9	0	Plenty	Hard
267	267	824 PH	AM	2	6	04/05/2014	824	C	824.C	Dark Green	Blue	PH	07:00:00	31.3	0	Plenty	Hard
268	268	824 PH	AM	2	12	10/05/2014	824	C	824.C	Dark Green	Blue	PH	07:10:00	60.8	0	Plenty	Hard
269	269	824 PH	PM	2	21	19/05/2014	824	C	824.C	Dark Green	Blue	PH	18:25:00	76.1	0	Plenty	Hard
270	270	824 PH	PM	2	16	14/05/2014	824	C	824.C	Dark Green	Blue	PH	16:41:00	76.6	0	Plenty	Hard
271	271	824 PH	PM	2	10	08/05/2014	824	C	824.C	Dark Green	Blue	PH	16:00:00	64.3	0	Plenty	Hard
272	272	824 PH	AM	2	17	15/05/2014	824	C	824.C	Dark Green	Blue	PH	07:10:00	70.7	0	Plenty	Hard
273	273	824 PH	PM	2	19	17/05/2014	824	C	824.C	Dark Green	Blue	PH	18:35:00	80.5	0	Plenty	Hard
274	274	824 PH	PM	2	9	07/05/2014	824	C	824.C	Dark Green	Blue	PH	16:00:00	58.7	0	Plenty	Hard
275	275	824 PH	AM	2	14	12/05/2014	824	C	824.C	Dark Green	Blue	PH	07:10:00	65.4	0	Plenty	Hard
276	276	824 PH	PM	2	8	06/05/2014	824	C	824.C	Dark Green	Blue	PH	15:40:00	52	0	Plenty	Hard
277	277	824 PH	PM	2	5	04/05/2014	824	C	824.C	Dark Green	Blue	PH	15:40:00	32.5	0	Plenty	Hard
278	278	824 PH	AM	2	23	21/05/2014	824	C	824.C	Dark Green	Blue	PH	08:30:00	NA	0	Plenty	Hard
279	279	824 PH	AM	2	13	11/05/2014	824	C	824.C	Dark Green	Blue	PH	07:10:00	63.2	0	Plenty	Hard
280	280	824 PH	AM	2	15	13/05/2014	824	C	824.C	Dark Green	Blue	PH	07:10:00	69.2	0	Plenty	Hard
281	281	824 PH	PM	2	7	05/05/2014	824	C	824.C	Dark Green	Blue	PH	15:40:00	44.1	0	Plenty	Hard
282	282	824 PH	AM	2	16	14/05/2014	824	C	824.C	Dark Green	Blue	PH	07:10:00	69.7	0	Plenty	Hard
283	283	824 PH	AM	2	21	19/05/2014	824	C	824.C	Dark Green	Blue	PH	08:00:00	71.5	0	Plenty	Hard
284	284	824 PH	Arrival	2	5	03/05/2014	824	C	824.C	Green	Blue	PH	13:00:00	32.5	0	Plenty	Hard
285	285	824 PH	PM	2	17	15/05/2014	824	C	824.C	Dark Green	Blue	PH	17:00:00	84.4	0	Plenty	Hard
286	286	824 PH	AM	2	5	03/05/2013	824	C	824.C	Dark Green	Blue	PH	13:00:00	32.5	0	Plenty	Hard
287	287	824 PH	PM	2	14	12/05/2014	824	C	824.C	Dark Green	Blue	PH	16:00:00	76.2	0	Plenty	Hard
288	288	824 PH	PM	2	6	04/05/2014	824	C	824.C	Dark Green	Blue	PH	15:40:00	36.1	0	Plenty	Hard
289	289	824 PH	AM	2	11	09/05/2014	824	C	824.C	Dark Green	Blue	PH	07:10:00	59	0	Plenty	Hard
290	290	824 PH	PM	2	13	11/05/2014	824	C	824.C	Dark Green	Blue	PH	16:00:00	74.3	0	Plenty	Hard
291	291	824 PH	AM	2	10	08/05/2014	824	C	824.C	Dark Green	Blue	PH	07:10:00	51.9	0	Plenty	Hard
292	292	824 PH	AM	2	18	16/05/2014	824	C	824.C	Dark Green	Blue	PH	07:10:00	75.1	0	Plenty	Hard
293	293	824 PH	AM	2	19	17/05/2014	824	C	824.C	Dark Green	Blue	PH	07:30:00	74.1	0	Plenty	Hard
294	294	824 PH	PM	2	12	10/05/2014	824	C	824.C	Dark Green	Blue	PH	16:00:00	73.2	0	Plenty	Hard
295	295	824 PH	PM	2	11	09/05/2014	824	C	824.C	Dark Green	Blue	PH	16:00:00	66.9	0	Plenty	Hard
296	296	824 PH	PM	2	15	13/05/2014	824	C	824.C	Dark Green	Blue	PH	16:41:00	79.9	0	Plenty	Hard
297	297	835 LE	PM	2	6	04/05/2014	835	A	835.A	Grey	Black	LE	15:40:00	34.3	1	Lean	Easy
298	298	835 LE	AM	2	12	10/05/2014	835	A	835.A	Grey	Black	LE	07:10:00	51.3	1	Lean	Easy
299	299	835 LE	AM	2	19	17/05/2014	835	A	835.A	Grey	Black	LE	07:30:00	73.5	1	Lean	Easy
300	300	835 LE	PM	2	21	19/05/2014	835	A	835.A	Grey	Black	LE	18:25:00	80	1	Lean	Easy
301	301	835 LE	AM	2	8	06/05/2014	835	A	835.A	Grey	Black	LE	07:00:00	37.5	1	Lean	Easy
302	302	835 LE	PM	2	12	10/05/2014	835	A	835.A	Grey	Black	LE	16:00:00	63.2	1	Lean	Easy
303	303	835 LE	AM	2	11	09/05/2014	835	A	835.A	Grey	Black	LE	07:10:00	46	1	Lean	Easy
304	304	835 LE	AM	2	21	19/05/2014	835	A	835.A	Grey	Black	LE	08:00:00	73.7	1	Lean	Easy
305	305	835 LE	PM	2	19	17/05/2014	835	A	835.A	Grey	Black	LE	18:35:00	81.8	1	Lean	Easy
306	306	835 LE	PM	2	15	13/05/2014	835	A	835.A	Grey	Black	LE	16:41:00	74.1	1	Lean	Easy
307	307	835 LE	AM	2	15	13/05/2014	835	A	835.A	Grey	Black	LE	07:10:00	62.9	1	Lean	Easy
308	308	835 LE	PM	2	5	04/05/2014	835	A	835.A	Grey	Black	LE	15:40:00	27.7	1	Lean	Easy
309	309	835 LE	AM	2	9	07/05/2014	835	A	835.A	Grey	Black	LE	07:10:00	38.1	1	Lean	Easy
310	310	835 LE	AM	2	13	11/05/2014	835	A	835.A	Grey	Black	LE	07:10:00	53	1	Lean	Easy
311	311	835 LE	PM	2	11	09/05/2014	835	A	835.A	Grey	Black	LE	16:00:00	58	1	Lean	Easy
312	312	835 LE	PM	2	20	18/05/2014	835	A	835.A	Grey	Black	LE		NA	1	Lean	Easy
313	313	835 LE	Arrival	2	5	03/05/2014	835	A	835.A	Purple	Black	LE	13:00:00	28.4	1	Lean	Easy
314	314	835 LE	AM	2	7	05/05/2014	835	A	835.A	Grey	Black	LE	07:00:00	32.7	1	Lean	Easy
315	315	835 LE	AM	2	14	12/05/2014	835	A	835.A	Grey	Black	LE	07:10:00	57.9	1	Lean	Easy
316	316	835 LE	AM	2	18	16/05/2014	835	A	835.A	Grey	Black	LE	07:10:00	73.8	1	Lean	Easy
317	317	835 LE	PM	2	16	14/05/2014	835	A	835.A	Grey	Black	LE	16:41:00	81.5	1	Lean	Easy
318	318	835 LE	PM	2	10	08/05/2014	835	A	835.A	Grey	Black	LE	16:00:00	53.3	1	Lean	Easy
319	319	835 LE	AM	2	16	14/05/2014	835	A	835.A	Grey	Black	LE	07:10:00	64.2	1	Lean	Easy
320	320	835 LE	PM	2	8	06/05/2014	835	A	835.A	Grey	Black	LE	15:40:00	44.1	1	Lean	Easy
321	321	835 LE	AM	2	6	04/05/2014	835	A	835.A	Grey	Black	LE	07:00:00	28.8	1	Lean	Easy
322	322	835 LE	PM	2	14	12/05/2014	835	A	835.A	Grey	Black	LE	16:00:00	72	1	Lean	Easy
323	323	835 LE	AM	2	10	08/05/2014	835	A	835.A	Grey	Black	LE	07:10:00	42.1	1	Lean	Easy
324	324	835 LE	AM	2	20	18/05/2014	835	A	835.A	Grey	Black	LE	07:15:00	73.4	1	Lean	Easy
325	325	835 LE	PM	2	9	07/05/2014	835	A	835.A	Grey	Black	LE	16:00:00	47.1	1	Lean	Easy
326	326	835 LE	AM	2	23	21/05/2014	835	A	835.A	Grey	Black	LE	08:30:00	69.9	1	Lean	Easy
327	327	835 LE	PM	2	18	16/05/2014	835	A	835.A	Grey	Black	LE	18:00:00	84.8	1	Lean	Easy
328	328	835 LE	PM	2	7	05/05/2014	835	A	835.A	Grey	Black	LE	15:40:00	38.1	1	Lean	Easy
329	329	835 LE	AM	2	22	20/05/2014	835	A	835.A	Grey	Black	LE	08:00:00	72	1	Lean	Easy
330	330	835 LE	AM	2	5	03/05/2013	835	A	835.A	Grey	Black	LE	13:00:00	28.4	1	Lean	Easy
331	331	835 LE	PM	2	13	11/05/2014	835	A	835.A	Grey	Black	LE	16:00:00	63.1	1	Lean	Easy
332	332	835 LE	PM	2	17	15/05/2014	835	A	835.A	Grey	Black	LE	17:00:00	86.7	1	Lean	Easy
333	333	835 LE	AM	2	17	15/05/2014	835	A	835.A	Grey	Black	LE	07:10:00	67.1	1	Lean	Easy
334	334	835 LH	PM	2	5	04/05/2014	835	C	835.C	Grey	Blue	LH	15:40:00	27.9	0	Lean	Hard
335	335	835 LH	AM	2	5	03/05/2013	835	C	835.C	Grey	Blue	LH	13:00:00	29.6	0	Lean	Hard
336	336	835 LH	PM	2	12	10/05/2014	835	C	835.C	Grey	Blue	LH	16:00:00	59.3	0	Lean	Hard
337	337	835 LH	PM	2	7	05/05/2014	835	C	835.C	Grey	Blue	LH	15:40:00	39.2	0	Lean	Hard
338	338	835 LH	AM	2	18	16/05/2014	835	C	835.C	Grey	Blue	LH	07:10:00	67.3	0	Lean	Hard
339	339	835 LH	Arrival	2	5	03/05/2014	835	C	835.C	Purple	Blue	LH	13:00:00	29.6	0	Lean	Hard
340	340	835 LH	PM	2	14	12/05/2014	835	C	835.C	Grey	Blue	LH	16:00:00	63.3	0	Lean	Hard
341	341	835 LH	AM	2	14	12/05/2014	835	C	835.C	Grey	Blue	LH	07:10:00	52.3	0	Lean	Hard
342	342	835 LH	PM	2	17	15/05/2014	835	C	835.C	Grey	Blue	LH	17:00:00	79.5	0	Lean	Hard
343	343	835 LH	AM	2	12	10/05/2014	835	C	835.C	Grey	Blue	LH	07:10:00	48.4	0	Lean	Hard
344	344	835 LH	PM	2	20	18/05/2014	835	C	835.C	Grey	Blue	LH		NA	0	Lean	Hard
345	345	835 LH	AM	2	6	04/05/2014	835	C	835.C	Grey	Blue	LH	07:00:00	29.2	0	Lean	Hard
346	346	835 LH	PM	2	15	13/05/2014	835	C	835.C	Grey	Blue	LH	16:41:00	64.5	0	Lean	Hard
347	347	835 LH	PM	2	6	04/05/2014	835	C	835.C	Grey	Blue	LH	15:40:00	32.4	0	Lean	Hard
348	348	835 LH	AM	2	7	05/05/2014	835	C	835.C	Grey	Blue	LH	07:00:00	32.2	0	Lean	Hard
349	349	835 LH	PM	2	13	11/05/2014	835	C	835.C	Grey	Blue	LH	16:00:00	59.6	0	Lean	Hard
350	350	835 LH	AM	2	16	14/05/2014	835	C	835.C	Grey	Blue	LH	07:10:00	58.5	0	Lean	Hard
351	351	835 LH	PM	2	16	14/05/2014	835	C	835.C	Grey	Blue	LH	16:41:00	71.1	0	Lean	Hard
352	352	835 LH	AM	2	22	20/05/2014	835	C	835.C	Grey	Blue	LH	08:00:00	70.1	0	Lean	Hard
353	353	835 LH	PM	2	21	19/05/2014	835	C	835.C	Grey	Blue	LH	18:25:00	79.6	0	Lean	Hard
354	354	835 LH	PM	2	11	09/05/2014	835	C	835.C	Grey	Blue	LH	16:00:00	54.7	0	Lean	Hard
355	355	835 LH	PM	2	18	16/05/2014	835	C	835.C	Grey	Blue	LH	18:00:00	76.9	0	Lean	Hard
356	356	835 LH	AM	2	15	13/05/2014	835	C	835.C	Grey	Blue	LH	07:10:00	56.3	0	Lean	Hard
357	357	835 LH	AM	2	20	18/05/2014	835	C	835.C	Grey	Blue	LH	07:15:00	71.7	0	Lean	Hard
358	358	835 LH	AM	2	21	19/05/2014	835	C	835.C	Grey	Blue	LH	08:00:00	70.2	0	Lean	Hard
359	359	835 LH	PM	2	19	17/05/2014	835	C	835.C	Grey	Blue	LH	18:35:00	80.4	0	Lean	Hard
360	360	835 LH	AM	2	13	11/05/2014	835	C	835.C	Grey	Blue	LH	07:10:00	49.2	0	Lean	Hard
361	361	835 LH	AM	2	19	17/05/2014	835	C	835.C	Grey	Blue	LH	07:30:00	70.6	0	Lean	Hard
362	362	835 LH	AM	2	8	06/05/2014	835	C	835.C	Grey	Blue	LH	07:00:00	36.1	0	Lean	Hard
363	363	835 LH	PM	2	8	06/05/2014	835	C	835.C	Grey	Blue	LH	15:40:00	41.9	0	Lean	Hard
364	364	835 LH	AM	2	23	21/05/2014	835	C	835.C	Grey	Blue	LH	08:30:00	68.2	0	Lean	Hard
365	365	835 LH	PM	2	9	07/05/2014	835	C	835.C	Grey	Blue	LH	16:00:00	47.5	0	Lean	Hard
366	366	835 LH	AM	2	17	15/05/2014	835	C	835.C	Grey	Blue	LH	07:10:00	65.1	0	Lean	Hard
367	367	835 LH	AM	2	10	08/05/2014	835	C	835.C	Grey	Blue	LH	07:10:00	43.2	0	Lean	Hard
368	368	835 LH	AM	2	9	07/05/2014	835	C	835.C	Grey	Blue	LH	07:10:00	40.5	0	Lean	Hard
369	369	835 LH	PM	2	10	08/05/2014	835	C	835.C	Grey	Blue	LH	16:00:00	53.2	0	Lean	Hard
370	370	835 LH	AM	2	11	09/05/2014	835	C	835.C	Grey	Blue	LH	07:10:00	47.4	0	Lean	Hard
371	371	835 PE	AM	2	22	20/05/2014	835	D	835.D	Grey	Yellow	PE	08:00:00	75.1	1	Plenty	Easy
372	372	835 PE	PM	2	10	08/05/2014	835	D	835.D	Grey	Yellow	PE	16:00:00	72.9	1	Plenty	Easy
373	373	835 PE	AM	2	16	14/05/2014	835	D	835.D	Grey	Yellow	PE	07:10:00	73.8	1	Plenty	Easy
374	374	835 PE	PM	2	8	06/05/2014	835	D	835.D	Grey	Yellow	PE	15:40:00	55.8	1	Plenty	Easy
375	375	835 PE	PM	2	5	04/05/2014	835	D	835.D	Grey	Yellow	PE	15:40:00	32.2	1	Plenty	Easy
376	376	835 PE	PM	2	20	18/05/2014	835	D	835.D	Grey	Yellow	PE		NA	1	Plenty	Easy
377	377	835 PE	PM	2	21	19/05/2014	835	D	835.D	Grey	Yellow	PE	18:25:00	83.8	1	Plenty	Easy
378	378	835 PE	AM	2	9	07/05/2014	835	D	835.D	Grey	Yellow	PE	07:10:00	50.2	1	Plenty	Easy
379	379	835 PE	AM	2	13	11/05/2014	835	D	835.D	Grey	Yellow	PE	07:10:00	70.7	1	Plenty	Easy
380	380	835 PE	PM	2	6	04/05/2014	835	D	835.D	Grey	Yellow	PE	15:40:00	39.1	1	Plenty	Easy
381	381	835 PE	AM	2	19	17/05/2014	835	D	835.D	Grey	Yellow	PE	07:30:00	77.4	1	Plenty	Easy
382	382	835 PE	PM	2	18	16/05/2014	835	D	835.D	Grey	Yellow	PE	18:00:00	84.4	1	Plenty	Easy
383	383	835 PE	Arrival	2	5	03/05/2014	835	D	835.D	Purple	Yellow	PE	13:00:00	32.2	1	Plenty	Easy
384	384	835 PE	PM	2	17	15/05/2014	835	D	835.D	Grey	Yellow	PE	17:00:00	88.9	1	Plenty	Easy
385	385	835 PE	AM	2	5	03/05/2013	835	D	835.D	Grey	Yellow	PE	13:00:00	32.2	1	Plenty	Easy
386	386	835 PE	AM	2	12	10/05/2014	835	D	835.D	Grey	Yellow	PE	07:10:00	70.4	1	Plenty	Easy
387	387	835 PE	PM	2	16	14/05/2014	835	D	835.D	Grey	Yellow	PE	16:41:00	82.2	1	Plenty	Easy
388	388	835 PE	PM	2	11	09/05/2014	835	D	835.D	Grey	Yellow	PE	16:00:00	79.2	1	Plenty	Easy
389	389	835 PE	PM	2	7	05/05/2014	835	D	835.D	Grey	Yellow	PE	15:40:00	47	1	Plenty	Easy
390	390	835 PE	AM	2	15	13/05/2014	835	D	835.D	Grey	Yellow	PE	07:10:00	76.2	1	Plenty	Easy
391	391	835 PE	AM	2	7	05/05/2014	835	D	835.D	Grey	Yellow	PE	07:00:00	35	1	Plenty	Easy
392	392	835 PE	PM	2	13	11/05/2014	835	D	835.D	Grey	Yellow	PE	16:00:00	81.6	1	Plenty	Easy
393	393	835 PE	PM	2	14	12/05/2014	835	D	835.D	Grey	Yellow	PE	16:00:00	83.1	1	Plenty	Easy
394	394	835 PE	AM	2	17	15/05/2014	835	D	835.D	Grey	Yellow	PE	07:10:00	73.6	1	Plenty	Easy
395	395	835 PE	AM	2	8	06/05/2014	835	D	835.D	Grey	Yellow	PE	07:00:00	42.9	1	Plenty	Easy
396	396	835 PE	AM	2	11	09/05/2014	835	D	835.D	Grey	Yellow	PE	07:10:00	64.6	1	Plenty	Easy
397	397	835 PE	PM	2	19	17/05/2014	835	D	835.D	Grey	Yellow	PE	18:35:00	86.2	1	Plenty	Easy
398	398	835 PE	AM	2	10	08/05/2014	835	D	835.D	Grey	Yellow	PE	07:10:00	57.3	1	Plenty	Easy
399	399	835 PE	PM	2	12	10/05/2014	835	D	835.D	Grey	Yellow	PE	16:00:00	82.6	1	Plenty	Easy
400	400	835 PE	PM	2	9	07/05/2014	835	D	835.D	Grey	Yellow	PE	16:00:00	64.4	1	Plenty	Easy
401	401	835 PE	AM	2	21	19/05/2014	835	D	835.D	Grey	Yellow	PE	08:00:00	76.7	1	Plenty	Easy
402	402	835 PE	PM	2	15	13/05/2014	835	D	835.D	Grey	Yellow	PE	16:41:00	87.7	1	Plenty	Easy
403	403	835 PE	AM	2	6	04/05/2014	835	D	835.D	Grey	Yellow	PE	07:00:00	28.7	1	Plenty	Easy
404	404	835 PE	AM	2	18	16/05/2014	835	D	835.D	Grey	Yellow	PE	07:10:00	77	1	Plenty	Easy
405	405	835 PE	AM	2	14	12/05/2014	835	D	835.D	Grey	Yellow	PE	07:10:00	71.7	1	Plenty	Easy
406	406	835 PE	AM	2	20	18/05/2014	835	D	835.D	Grey	Yellow	PE	07:15:00	NA	1	Plenty	Easy
407	407	835 PE	AM	2	23	21/05/2014	835	D	835.D	Grey	Yellow	PE	08:30:00	NA	1	Plenty	Easy
408	408	835 PH	PM	2	20	18/05/2014	835	B	835.B	Grey	White	PH		NA	0	Plenty	Hard
409	409	835 PH	AM	2	13	11/05/2014	835	B	835.B	Grey	White	PH	07:10:00	72.9	0	Plenty	Hard
410	410	835 PH	AM	2	9	07/05/2014	835	B	835.B	Grey	White	PH	07:10:00	50.9	0	Plenty	Hard
411	411	835 PH	PM	2	9	07/05/2014	835	B	835.B	Grey	White	PH	16:00:00	64.6	0	Plenty	Hard
412	412	835 PH	PM	2	21	19/05/2014	835	B	835.B	Grey	White	PH	18:25:00	NA	0	Plenty	Hard
413	413	835 PH	Arrival	2	5	03/05/2014	835	B	835.B	Purple	White	PH	13:00:00	30.3	0	Plenty	Hard
414	414	835 PH	AM	2	10	08/05/2014	835	B	835.B	Grey	White	PH	07:10:00	58.4	0	Plenty	Hard
415	415	835 PH	AM	2	22	20/05/2014	835	B	835.B	Grey	White	PH	08:00:00	NA	0	Plenty	Hard
416	416	835 PH	AM	2	8	06/05/2014	835	B	835.B	Grey	White	PH	07:00:00	44.1	0	Plenty	Hard
417	417	835 PH	AM	2	16	14/05/2014	835	B	835.B	Grey	White	PH	07:10:00	72.6	0	Plenty	Hard
418	418	835 PH	AM	2	17	15/05/2014	835	B	835.B	Grey	White	PH	07:10:00	74	0	Plenty	Hard
419	419	835 PH	PM	2	8	06/05/2014	835	B	835.B	Grey	White	PH	15:40:00	54.2	0	Plenty	Hard
420	420	835 PH	AM	2	14	12/05/2014	835	B	835.B	Grey	White	PH	07:10:00	70.7	0	Plenty	Hard
421	421	835 PH	AM	2	12	10/05/2014	835	B	835.B	Grey	White	PH	07:10:00	70.5	0	Plenty	Hard
422	422	835 PH	PM	2	11	09/05/2014	835	B	835.B	Grey	White	PH	16:00:00	81.2	0	Plenty	Hard
423	423	835 PH	AM	2	18	16/05/2014	835	B	835.B	Grey	White	PH	07:10:00	75.5	0	Plenty	Hard
424	424	835 PH	PM	2	16	14/05/2014	835	B	835.B	Grey	White	PH	16:41:00	83.4	0	Plenty	Hard
425	425	835 PH	PM	2	12	10/05/2014	835	B	835.B	Grey	White	PH	16:00:00	83.9	0	Plenty	Hard
426	426	835 PH	AM	2	15	13/05/2014	835	B	835.B	Grey	White	PH	07:10:00	74.2	0	Plenty	Hard
427	427	835 PH	AM	2	6	04/05/2014	835	B	835.B	Grey	White	PH	07:00:00	30.5	0	Plenty	Hard
428	428	835 PH	PM	2	6	04/05/2014	835	B	835.B	Grey	White	PH	15:40:00	40.5	0	Plenty	Hard
429	429	835 PH	PM	2	10	08/05/2014	835	B	835.B	Grey	White	PH	16:00:00	74.3	0	Plenty	Hard
430	430	835 PH	AM	2	7	05/05/2014	835	B	835.B	Grey	White	PH	07:00:00	35.9	0	Plenty	Hard
431	431	835 PH	PM	2	7	05/05/2014	835	B	835.B	Grey	White	PH	15:40:00	48.3	0	Plenty	Hard
432	432	835 PH	AM	2	20	18/05/2014	835	B	835.B	Grey	White	PH	07:15:00	76.4	0	Plenty	Hard
433	433	835 PH	AM	2	11	09/05/2014	835	B	835.B	Grey	White	PH	07:10:00	65.4	0	Plenty	Hard
434	434	835 PH	AM	2	23	21/05/2014	835	B	835.B	Grey	White	PH	08:30:00	NA	0	Plenty	Hard
435	435	835 PH	PM	2	18	16/05/2014	835	B	835.B	Grey	White	PH	18:00:00	85.2	0	Plenty	Hard
436	436	835 PH	PM	2	14	12/05/2014	835	B	835.B	Grey	White	PH	16:00:00	82.1	0	Plenty	Hard
437	437	835 PH	AM	2	21	19/05/2014	835	B	835.B	Grey	White	PH	08:00:00	72.7	0	Plenty	Hard
438	438	835 PH	AM	2	5	03/05/2013	835	B	835.B	Grey	White	PH	13:00:00	30.3	0	Plenty	Hard
439	439	835 PH	PM	2	5	04/05/2014	835	B	835.B	Grey	White	PH	15:40:00	31.9	0	Plenty	Hard
440	440	835 PH	PM	2	19	17/05/2014	835	B	835.B	Grey	White	PH	18:35:00	81.3	0	Plenty	Hard
441	441	835 PH	PM	2	15	13/05/2014	835	B	835.B	Grey	White	PH	16:41:00	81.9	0	Plenty	Hard
442	442	835 PH	AM	2	19	17/05/2014	835	B	835.B	Grey	White	PH	07:30:00	77.1	0	Plenty	Hard
443	443	835 PH	PM	2	17	15/05/2014	835	B	835.B	Grey	White	PH	17:00:00	87.9	0	Plenty	Hard
444	444	835 PH	PM	2	13	11/05/2014	835	B	835.B	Grey	White	PH	16:00:00	77.9	0	Plenty	Hard
445	445	837 LE	PM	2	11	09/05/2014	837	C	837.C	Pale Blue	Blue	LE	16:00:00	61.9	1	Lean	Easy
446	446	837 LE	AM	2	16	14/05/2014	837	C	837.C	Pale Blue	Blue	LE	07:10:00	67.4	1	Lean	Easy
447	447	837 LE	PM	2	16	14/05/2014	837	C	837.C	Pale Blue	Blue	LE	16:41:00	84.8	1	Lean	Easy
448	448	837 LE	AM	2	15	13/05/2014	837	C	837.C	Pale Blue	Blue	LE	07:10:00	66.9	1	Lean	Easy
449	449	837 LE	PM	2	14	12/05/2014	837	C	837.C	Pale Blue	Blue	LE	16:00:00	75.8	1	Lean	Easy
450	450	837 LE	AM	2	17	15/05/2014	837	C	837.C	Pale Blue	Blue	LE	07:10:00	74.3	1	Lean	Easy
451	451	837 LE	PM	2	13	11/05/2014	837	C	837.C	Pale Blue	Blue	LE	16:00:00	68.2	1	Lean	Easy
452	452	837 LE	Arrival	2	5	03/05/2014	837	C	837.C	Red	Blue	LE	13:00:00	35.6	1	Lean	Easy
453	453	837 LE	AM	2	9	07/05/2014	837	C	837.C	Pale Blue	Blue	LE	07:10:00	41.7	1	Lean	Easy
454	454	837 LE	PM	2	7	05/05/2014	837	C	837.C	Pale Blue	Blue	LE	15:40:00	42.3	1	Lean	Easy
455	455	837 LE	PM	2	12	10/05/2014	837	C	837.C	Pale Blue	Blue	LE	16:00:00	66.7	1	Lean	Easy
456	456	837 LE	AM	2	22	20/05/2014	837	C	837.C	Pale Blue	Blue	LE	08:00:00	74.8	1	Lean	Easy
457	457	837 LE	PM	2	17	15/05/2014	837	C	837.C	Pale Blue	Blue	LE	17:00:00	88.7	1	Lean	Easy
458	458	837 LE	PM	2	18	16/05/2014	837	C	837.C	Pale Blue	Blue	LE	18:00:00	88.6	1	Lean	Easy
459	459	837 LE	AM	2	12	10/05/2014	837	C	837.C	Pale Blue	Blue	LE	07:10:00	54.8	1	Lean	Easy
460	460	837 LE	AM	2	10	08/05/2014	837	C	837.C	Pale Blue	Blue	LE	07:10:00	44.4	1	Lean	Easy
461	461	837 LE	AM	2	6	04/05/2014	837	C	837.C	Pale Blue	Blue	LE	07:00:00	32.5	1	Lean	Easy
462	462	837 LE	PM	2	5	04/05/2014	837	C	837.C	Pale Blue	Blue	LE	15:40:00	29.7	1	Lean	Easy
463	463	837 LE	PM	2	19	17/05/2014	837	C	837.C	Pale Blue	Blue	LE	18:35:00	79.9	1	Lean	Easy
464	464	837 LE	AM	2	20	18/05/2014	837	C	837.C	Pale Blue	Blue	LE	07:15:00	77	1	Lean	Easy
465	465	837 LE	AM	2	23	21/05/2014	837	C	837.C	Pale Blue	Blue	LE	08:30:00	72.8	1	Lean	Easy
466	466	837 LE	PM	2	21	19/05/2014	837	C	837.C	Pale Blue	Blue	LE	18:25:00	85.9	1	Lean	Easy
467	467	837 LE	AM	2	5	03/05/2013	837	C	837.C	Pale Blue	Blue	LE	13:00:00	35.6	1	Lean	Easy
468	468	837 LE	PM	2	20	18/05/2014	837	C	837.C	Pale Blue	Blue	LE		NA	1	Lean	Easy
469	469	837 LE	AM	2	19	17/05/2014	837	C	837.C	Pale Blue	Blue	LE	07:30:00	77.9	1	Lean	Easy
470	470	837 LE	AM	2	7	05/05/2014	837	C	837.C	Pale Blue	Blue	LE	07:00:00	35.1	1	Lean	Easy
471	471	837 LE	AM	2	21	19/05/2014	837	C	837.C	Pale Blue	Blue	LE	08:00:00	70.6	1	Lean	Easy
472	472	837 LE	PM	2	10	08/05/2014	837	C	837.C	Pale Blue	Blue	LE	16:00:00	57.1	1	Lean	Easy
473	473	837 LE	AM	2	14	12/05/2014	837	C	837.C	Pale Blue	Blue	LE	07:10:00	59.8	1	Lean	Easy
474	474	837 LE	AM	2	18	16/05/2014	837	C	837.C	Pale Blue	Blue	LE	07:10:00	79.2	1	Lean	Easy
475	475	837 LE	PM	2	6	04/05/2014	837	C	837.C	Pale Blue	Blue	LE	15:40:00	37.2	1	Lean	Easy
476	476	837 LE	PM	2	8	06/05/2014	837	C	837.C	Pale Blue	Blue	LE	15:40:00	46.1	1	Lean	Easy
477	477	837 LE	AM	2	8	06/05/2014	837	C	837.C	Pale Blue	Blue	LE	07:00:00	40.5	1	Lean	Easy
478	478	837 LE	PM	2	9	07/05/2014	837	C	837.C	Pale Blue	Blue	LE	16:00:00	52.8	1	Lean	Easy
479	479	837 LE	AM	2	11	09/05/2014	837	C	837.C	Pale Blue	Blue	LE	07:10:00	50.7	1	Lean	Easy
480	480	837 LE	PM	2	15	13/05/2014	837	C	837.C	Pale Blue	Blue	LE	16:41:00	76.2	1	Lean	Easy
481	481	837 LE	AM	2	13	11/05/2014	837	C	837.C	Pale Blue	Blue	LE	07:10:00	56.7	1	Lean	Easy
482	482	837 LH	PM	2	14	12/05/2014	837	A	837.A	Pale Blue	Black	LH	16:00:00	64.8	0	Lean	Hard
483	483	837 LH	AM	2	11	09/05/2014	837	A	837.A	Pale Blue	Black	LH	07:10:00	47.4	0	Lean	Hard
484	484	837 LH	PM	2	5	04/05/2014	837	A	837.A	Pale Blue	Black	LH	15:40:00	31	0	Lean	Hard
485	485	837 LH	PM	2	8	06/05/2014	837	A	837.A	Pale Blue	Black	LH	15:40:00	45.5	0	Lean	Hard
486	486	837 LH	AM	2	23	21/05/2014	837	A	837.A	Pale Blue	Black	LH	08:30:00	67.5	0	Lean	Hard
487	487	837 LH	AM	2	17	15/05/2014	837	A	837.A	Pale Blue	Black	LH	07:10:00	63.7	0	Lean	Hard
488	488	837 LH	PM	2	21	19/05/2014	837	A	837.A	Pale Blue	Black	LH	18:25:00	74.9	0	Lean	Hard
489	489	837 LH	PM	2	17	15/05/2014	837	A	837.A	Pale Blue	Black	LH	17:00:00	83.3	0	Lean	Hard
490	490	837 LH	PM	2	19	17/05/2014	837	A	837.A	Pale Blue	Black	LH	18:35:00	80.5	0	Lean	Hard
491	491	837 LH	AM	2	18	16/05/2014	837	A	837.A	Pale Blue	Black	LH	07:10:00	71.3	0	Lean	Hard
492	492	837 LH	PM	2	13	11/05/2014	837	A	837.A	Pale Blue	Black	LH	16:00:00	61.3	0	Lean	Hard
493	493	837 LH	AM	2	21	19/05/2014	837	A	837.A	Pale Blue	Black	LH	08:00:00	66.1	0	Lean	Hard
494	494	837 LH	PM	2	6	04/05/2014	837	A	837.A	Pale Blue	Black	LH	15:40:00	35.3	0	Lean	Hard
495	495	837 LH	PM	2	16	14/05/2014	837	A	837.A	Pale Blue	Black	LH	16:41:00	68.6	0	Lean	Hard
496	496	837 LH	AM	2	15	13/05/2014	837	A	837.A	Pale Blue	Black	LH	07:10:00	58.9	0	Lean	Hard
497	497	837 LH	AM	2	6	04/05/2014	837	A	837.A	Pale Blue	Black	LH	07:00:00	30.5	0	Lean	Hard
498	498	837 LH	PM	2	11	09/05/2014	837	A	837.A	Pale Blue	Black	LH	16:00:00	54.9	0	Lean	Hard
499	499	837 LH	AM	2	22	20/05/2014	837	A	837.A	Pale Blue	Black	LH	08:00:00	68.9	0	Lean	Hard
500	500	837 LH	Arrival	2	5	03/05/2014	837	A	837.A	Red	Black	LH	13:00:00	32.6	0	Lean	Hard
501	501	837 LH	AM	2	7	05/05/2014	837	A	837.A	Pale Blue	Black	LH	07:00:00	33.8	0	Lean	Hard
502	502	837 LH	AM	2	20	18/05/2014	837	A	837.A	Pale Blue	Black	LH	07:15:00	71.2	0	Lean	Hard
503	503	837 LH	PM	2	18	16/05/2014	837	A	837.A	Pale Blue	Black	LH	18:00:00	80	0	Lean	Hard
504	504	837 LH	AM	2	14	12/05/2014	837	A	837.A	Pale Blue	Black	LH	07:10:00	55.4	0	Lean	Hard
505	505	837 LH	AM	2	9	07/05/2014	837	A	837.A	Pale Blue	Black	LH	07:10:00	42	0	Lean	Hard
506	506	837 LH	AM	2	8	06/05/2014	837	A	837.A	Pale Blue	Black	LH	07:00:00	38.1	0	Lean	Hard
507	507	837 LH	AM	2	5	03/05/2013	837	A	837.A	Pale Blue	Black	LH	13:00:00	32.6	0	Lean	Hard
508	508	837 LH	PM	2	7	05/05/2014	837	A	837.A	Pale Blue	Black	LH	15:40:00	41.6	0	Lean	Hard
509	509	837 LH	PM	2	9	07/05/2014	837	A	837.A	Pale Blue	Black	LH	16:00:00	48.8	0	Lean	Hard
510	510	837 LH	PM	2	20	18/05/2014	837	A	837.A	Pale Blue	Black	LH		NA	0	Lean	Hard
511	511	837 LH	AM	2	12	10/05/2014	837	A	837.A	Pale Blue	Black	LH	07:10:00	49.5	0	Lean	Hard
512	512	837 LH	PM	2	10	08/05/2014	837	A	837.A	Pale Blue	Black	LH	16:00:00	54.1	0	Lean	Hard
513	513	837 LH	AM	2	13	11/05/2014	837	A	837.A	Pale Blue	Black	LH	07:10:00	50.5	0	Lean	Hard
514	514	837 LH	AM	2	19	17/05/2014	837	A	837.A	Pale Blue	Black	LH	07:30:00	71.3	0	Lean	Hard
515	515	837 LH	AM	2	10	08/05/2014	837	A	837.A	Pale Blue	Black	LH	07:10:00	45	0	Lean	Hard
516	516	837 LH	PM	2	12	10/05/2014	837	A	837.A	Pale Blue	Black	LH	16:00:00	60	0	Lean	Hard
517	517	837 LH	PM	2	15	13/05/2014	837	A	837.A	Pale Blue	Black	LH	16:41:00	65.9	0	Lean	Hard
518	518	837 LH	AM	2	16	14/05/2014	837	A	837.A	Pale Blue	Black	LH	07:10:00	60.2	0	Lean	Hard
519	519	837 PE	PM	2	16	14/05/2014	837	B	837.B	Pale Blue	White	PE	16:41:00	81.2	1	Plenty	Easy
520	520	837 PE	PM	2	5	04/05/2014	837	B	837.B	Pale Blue	White	PE	15:40:00	35	1	Plenty	Easy
521	521	837 PE	Arrival	2	5	03/05/2014	837	B	837.B	Red	White	PE	13:00:00	35	1	Plenty	Easy
522	522	837 PE	PM	2	10	08/05/2014	837	B	837.B	Pale Blue	White	PE	16:00:00	68.5	1	Plenty	Easy
523	523	837 PE	PM	2	19	17/05/2014	837	B	837.B	Pale Blue	White	PE	18:35:00	82.7	1	Plenty	Easy
524	524	837 PE	PM	2	12	10/05/2014	837	B	837.B	Pale Blue	White	PE	16:00:00	77	1	Plenty	Easy
525	525	837 PE	AM	2	11	09/05/2014	837	B	837.B	Pale Blue	White	PE	07:10:00	63	1	Plenty	Easy
526	526	837 PE	PM	2	8	06/05/2014	837	B	837.B	Pale Blue	White	PE	15:40:00	57.1	1	Plenty	Easy
527	527	837 PE	AM	2	14	12/05/2014	837	B	837.B	Pale Blue	White	PE	07:10:00	69.3	1	Plenty	Easy
528	528	837 PE	PM	2	15	13/05/2014	837	B	837.B	Pale Blue	White	PE	16:41:00	85.8	1	Plenty	Easy
529	529	837 PE	PM	2	9	07/05/2014	837	B	837.B	Pale Blue	White	PE	16:00:00	63.6	1	Plenty	Easy
530	530	837 PE	PM	2	6	04/05/2014	837	B	837.B	Pale Blue	White	PE	15:40:00	42.2	1	Plenty	Easy
531	531	837 PE	PM	2	13	11/05/2014	837	B	837.B	Pale Blue	White	PE	16:00:00	77.8	1	Plenty	Easy
532	532	837 PE	AM	2	23	21/05/2014	837	B	837.B	Pale Blue	White	PE	08:30:00	NA	1	Plenty	Easy
533	533	837 PE	AM	2	16	14/05/2014	837	B	837.B	Pale Blue	White	PE	07:10:00	74.2	1	Plenty	Easy
534	534	837 PE	AM	2	19	17/05/2014	837	B	837.B	Pale Blue	White	PE	07:30:00	77.8	1	Plenty	Easy
535	535	837 PE	AM	2	9	07/05/2014	837	B	837.B	Pale Blue	White	PE	07:10:00	50.6	1	Plenty	Easy
536	536	837 PE	PM	2	7	05/05/2014	837	B	837.B	Pale Blue	White	PE	15:40:00	47.8	1	Plenty	Easy
537	537	837 PE	PM	2	11	09/05/2014	837	B	837.B	Pale Blue	White	PE	16:00:00	71.7	1	Plenty	Easy
538	538	837 PE	PM	2	17	15/05/2014	837	B	837.B	Pale Blue	White	PE	17:00:00	86.3	1	Plenty	Easy
539	539	837 PE	AM	2	22	20/05/2014	837	B	837.B	Pale Blue	White	PE	08:00:00	72	1	Plenty	Easy
540	540	837 PE	AM	2	13	11/05/2014	837	B	837.B	Pale Blue	White	PE	07:10:00	65.8	1	Plenty	Easy
541	541	837 PE	AM	2	15	13/05/2014	837	B	837.B	Pale Blue	White	PE	07:10:00	73.9	1	Plenty	Easy
542	542	837 PE	AM	2	10	08/05/2014	837	B	837.B	Pale Blue	White	PE	07:10:00	56.8	1	Plenty	Easy
543	543	837 PE	AM	2	7	05/05/2014	837	B	837.B	Pale Blue	White	PE	07:00:00	40.4	1	Plenty	Easy
544	544	837 PE	AM	2	8	06/05/2014	837	B	837.B	Pale Blue	White	PE	07:00:00	46.5	1	Plenty	Easy
545	545	837 PE	AM	2	18	16/05/2014	837	B	837.B	Pale Blue	White	PE	07:10:00	75.9	1	Plenty	Easy
546	546	837 PE	AM	2	21	19/05/2014	837	B	837.B	Pale Blue	White	PE	08:00:00	72.4	1	Plenty	Easy
547	547	837 PE	PM	2	21	19/05/2014	837	B	837.B	Pale Blue	White	PE	18:25:00	79.3	1	Plenty	Easy
548	548	837 PE	AM	2	17	15/05/2014	837	B	837.B	Pale Blue	White	PE	07:10:00	73.8	1	Plenty	Easy
549	549	837 PE	AM	2	6	04/05/2014	837	B	837.B	Pale Blue	White	PE	07:00:00	34.9	1	Plenty	Easy
550	550	837 PE	PM	2	14	12/05/2014	837	B	837.B	Pale Blue	White	PE	16:00:00	86	1	Plenty	Easy
551	551	837 PE	AM	2	12	10/05/2014	837	B	837.B	Pale Blue	White	PE	07:10:00	64.4	1	Plenty	Easy
552	552	837 PE	AM	2	5	03/05/2013	837	B	837.B	Pale Blue	White	PE	13:00:00	35	1	Plenty	Easy
553	553	837 PE	PM	2	18	16/05/2014	837	B	837.B	Pale Blue	White	PE	18:00:00	84.9	1	Plenty	Easy
554	554	837 PE	AM	2	20	18/05/2014	837	B	837.B	Pale Blue	White	PE	07:15:00	76.7	1	Plenty	Easy
555	555	837 PE	PM	2	20	18/05/2014	837	B	837.B	Pale Blue	White	PE		NA	1	Plenty	Easy
556	556	837 PH	PM	2	9	07/05/2014	837	D	837.D	Pale Blue	Yellow	PH	16:00:00	59.6	0	Plenty	Hard
557	557	837 PH	PM	2	5	04/05/2014	837	D	837.D	Pale Blue	Yellow	PH	15:40:00	30.3	0	Plenty	Hard
558	558	837 PH	PM	2	7	05/05/2014	837	D	837.D	Pale Blue	Yellow	PH	15:40:00	47.2	0	Plenty	Hard
559	559	837 PH	PM	2	8	06/05/2014	837	D	837.D	Pale Blue	Yellow	PH	15:40:00	50	0	Plenty	Hard
560	560	837 PH	AM	2	22	20/05/2014	837	D	837.D	Pale Blue	Yellow	PH	08:00:00	63.3	0	Plenty	Hard
561	561	837 PH	AM	2	15	13/05/2014	837	D	837.D	Pale Blue	Yellow	PH	07:10:00	67.4	0	Plenty	Hard
562	562	837 PH	AM	2	11	09/05/2014	837	D	837.D	Pale Blue	Yellow	PH	07:10:00	56.9	0	Plenty	Hard
563	563	837 PH	PM	2	10	08/05/2014	837	D	837.D	Pale Blue	Yellow	PH	16:00:00	64	0	Plenty	Hard
564	564	837 PH	AM	2	17	15/05/2014	837	D	837.D	Pale Blue	Yellow	PH	07:10:00	65.9	0	Plenty	Hard
565	565	837 PH	Arrival	2	5	03/05/2014	837	D	837.D	Red	Yellow	PH	13:00:00	31.9	0	Plenty	Hard
566	566	837 PH	PM	2	20	18/05/2014	837	D	837.D	Pale Blue	Yellow	PH		NA	0	Plenty	Hard
567	567	837 PH	AM	2	5	03/05/2013	837	D	837.D	Pale Blue	Yellow	PH	13:00:00	31.9	0	Plenty	Hard
568	568	837 PH	AM	2	21	19/05/2014	837	D	837.D	Pale Blue	Yellow	PH	08:00:00	65.1	0	Plenty	Hard
569	569	837 PH	PM	2	14	12/05/2014	837	D	837.D	Pale Blue	Yellow	PH	16:00:00	74.2	0	Plenty	Hard
570	570	837 PH	PM	2	17	15/05/2014	837	D	837.D	Pale Blue	Yellow	PH	17:00:00	77.5	0	Plenty	Hard
571	571	837 PH	PM	2	16	14/05/2014	837	D	837.D	Pale Blue	Yellow	PH	16:41:00	72.3	0	Plenty	Hard
572	572	837 PH	AM	2	19	17/05/2014	837	D	837.D	Pale Blue	Yellow	PH	07:30:00	68.1	0	Plenty	Hard
573	573	837 PH	AM	2	18	16/05/2014	837	D	837.D	Pale Blue	Yellow	PH	07:10:00	71.2	0	Plenty	Hard
574	574	837 PH	AM	2	10	08/05/2014	837	D	837.D	Pale Blue	Yellow	PH	07:10:00	52.5	0	Plenty	Hard
575	575	837 PH	PM	2	13	11/05/2014	837	D	837.D	Pale Blue	Yellow	PH	16:00:00	73.9	0	Plenty	Hard
576	576	837 PH	AM	2	8	06/05/2014	837	D	837.D	Pale Blue	Yellow	PH	07:00:00	40.8	0	Plenty	Hard
577	577	837 PH	AM	2	7	05/05/2014	837	D	837.D	Pale Blue	Yellow	PH	07:00:00	35.9	0	Plenty	Hard
578	578	837 PH	AM	2	13	11/05/2014	837	D	837.D	Pale Blue	Yellow	PH	07:10:00	61.6	0	Plenty	Hard
579	579	837 PH	AM	2	20	18/05/2014	837	D	837.D	Pale Blue	Yellow	PH	07:15:00	67.9	0	Plenty	Hard
580	580	837 PH	AM	2	16	14/05/2014	837	D	837.D	Pale Blue	Yellow	PH	07:10:00	65.6	0	Plenty	Hard
581	581	837 PH	PM	2	15	13/05/2014	837	D	837.D	Pale Blue	Yellow	PH	16:41:00	74.9	0	Plenty	Hard
582	582	837 PH	PM	2	19	17/05/2014	837	D	837.D	Pale Blue	Yellow	PH	18:35:00	74.5	0	Plenty	Hard
583	583	837 PH	AM	2	9	07/05/2014	837	D	837.D	Pale Blue	Yellow	PH	07:10:00	46.6	0	Plenty	Hard
584	584	837 PH	PM	2	11	09/05/2014	837	D	837.D	Pale Blue	Yellow	PH	16:00:00	68.3	0	Plenty	Hard
585	585	837 PH	PM	2	21	19/05/2014	837	D	837.D	Pale Blue	Yellow	PH	18:25:00	68.6	0	Plenty	Hard
586	586	837 PH	AM	2	12	10/05/2014	837	D	837.D	Pale Blue	Yellow	PH	07:10:00	61.7	0	Plenty	Hard
587	587	837 PH	PM	2	12	10/05/2014	837	D	837.D	Pale Blue	Yellow	PH	16:00:00	72.7	0	Plenty	Hard
588	588	837 PH	AM	2	23	21/05/2014	837	D	837.D	Pale Blue	Yellow	PH	08:30:00	NA	0	Plenty	Hard
589	589	837 PH	AM	2	14	12/05/2014	837	D	837.D	Pale Blue	Yellow	PH	07:10:00	63	0	Plenty	Hard
590	590	837 PH	PM	2	18	16/05/2014	837	D	837.D	Pale Blue	Yellow	PH	18:00:00	75.4	0	Plenty	Hard
591	591	837 PH	PM	2	6	04/05/2014	837	D	837.D	Pale Blue	Yellow	PH	15:40:00	35.8	0	Plenty	Hard
592	592	837 PH	AM	2	6	04/05/2014	837	D	837.D	Pale Blue	Yellow	PH	07:00:00	30.8	0	Plenty	Hard
593	593	926 LE	Arrival	1	5	30/04/2014	926	D	926.D	Orange	Yellow	LE	13:00:00	26.4	1	Lean	Easy
594	594	926 LE	AM	1	15	10/05/2014	926	D	926.D	Orange	Yellow	LE	07:20:00	56.3	1	Lean	Easy
595	595	926 LE	AM	1	26	21/05/2014	926	D	926.D	Orange	Yellow	LE	08:30:00	NA	1	Lean	Easy
596	596	926 LE	PM	1	21	16/05/2014	926	D	926.D	Orange	Yellow	LE		NA	1	Lean	Easy
597	597	926 LE	PM	1	16	11/05/2014	926	D	926.D	Orange	Yellow	LE	17:46:00	78.5	1	Lean	Easy
598	598	926 LE	PM	1	9	04/05/2014	926	D	926.D	Orange	Yellow	LE	16:00:00	47	1	Lean	Easy
599	599	926 LE	PM	1	14	09/05/2014	926	D	926.D	Orange	Yellow	LE	16:30:00	67.7	1	Lean	Easy
600	600	926 LE	AM	1	19	14/05/2014	926	D	926.D	Orange	Yellow	LE	07:20:00	73.2	1	Lean	Easy
601	601	926 LE	PM	1	5	30/04/2014	926	D	926.D	Orange	Yellow	LE	13:00:00	26.4	1	Lean	Easy
602	602	926 LE	AM	1	14	09/05/2014	926	D	926.D	Orange	Yellow	LE	07:20:00	57.2	1	Lean	Easy
603	603	926 LE	AM	1	25	20/05/2014	926	D	926.D	Orange	Yellow	LE	08:00:00	NA	1	Lean	Easy
604	604	926 LE	AM	1	6	01/05/2014	926	D	926.D	Orange	Yellow	LE	07:00:00	26.3	1	Lean	Easy
605	605	926 LE	PM	1	15	10/05/2014	926	D	926.D	Orange	Yellow	LE	16:30:00	69.5	1	Lean	Easy
606	606	926 LE	PM	1	7	02/05/2014	926	D	926.D	Orange	Yellow	LE	15:45:00	35.7	1	Lean	Easy
607	607	926 LE	AM	1	7	02/05/2014	926	D	926.D	Orange	Yellow	LE	07:00:00	30	1	Lean	Easy
608	608	926 LE	AM	1	18	13/05/2014	926	D	926.D	Orange	Yellow	LE	07:20:00	70.8	1	Lean	Easy
609	609	926 LE	PM	1	8	03/05/2014	926	D	926.D	Orange	Yellow	LE	15:45:00	40.3	1	Lean	Easy
610	610	926 LE	AM	1	13	08/05/2014	926	D	926.D	Orange	Yellow	LE	07:20:00	52.5	1	Lean	Easy
611	611	926 LE	AM	1	21	16/05/2014	926	D	926.D	Orange	Yellow	LE	07:20:00	72.7	1	Lean	Easy
612	612	926 LE	AM	1	17	12/05/2014	926	D	926.D	Orange	Yellow	LE	07:20:00	63.8	1	Lean	Easy
613	613	926 LE	PM	1	24	19/05/2014	926	D	926.D	Orange	Yellow	LE		NA	1	Lean	Easy
614	614	926 LE	AM	1	24	19/05/2014	926	D	926.D	Orange	Yellow	LE	08:00:00	NA	1	Lean	Easy
615	615	926 LE	AM	1	5	01/05/2014	926	D	926.D	Orange	Yellow	LE	13:00:00	26.4	1	Lean	Easy
616	616	926 LE	PM	1	20	15/05/2014	926	D	926.D	Orange	Yellow	LE	17:35:00	83.5	1	Lean	Easy
617	617	926 LE	PM	1	6	01/05/2014	926	D	926.D	Orange	Yellow	LE	15:45:00	32.3	1	Lean	Easy
618	618	926 LE	PM	1	18	13/05/2014	926	D	926.D	Orange	Yellow	LE	16:55:00	82.3	1	Lean	Easy
619	619	926 LE	AM	1	12	07/05/2014	926	D	926.D	Orange	Yellow	LE	07:20:00	50.9	1	Lean	Easy
620	620	926 LE	PM	1	19	14/05/2014	926	D	926.D	Orange	Yellow	LE	16:55:00	79.7	1	Lean	Easy
621	621	926 LE	PM	1	23	18/05/2014	926	D	926.D	Orange	Yellow	LE		NA	1	Lean	Easy
622	622	926 LE	AM	1	23	18/05/2014	926	D	926.D	Orange	Yellow	LE	07:15:00	NA	1	Lean	Easy
623	623	926 LE	AM	1	8	03/05/2014	926	D	926.D	Orange	Yellow	LE	07:00:00	33.6	1	Lean	Easy
624	624	926 LE	AM	1	11	06/05/2014	926	D	926.D	Orange	Yellow	LE	07:20:00	47.4	1	Lean	Easy
625	625	926 LE	PM	1	22	17/05/2014	926	D	926.D	Orange	Yellow	LE		NA	1	Lean	Easy
626	626	926 LE	AM	1	16	11/05/2014	926	D	926.D	Orange	Yellow	LE	07:20:00	59.4	1	Lean	Easy
627	627	926 LE	PM	1	11	06/05/2014	926	D	926.D	Orange	Yellow	LE	16:00:00	56.5	1	Lean	Easy
628	628	926 LE	AM	1	10	05/05/2014	926	D	926.D	Orange	Yellow	LE	07:35:00	41.9	1	Lean	Easy
629	629	926 LE	AM	1	22	17/05/2014	926	D	926.D	Orange	Yellow	LE	07:30:00	73.7	1	Lean	Easy
630	630	926 LE	PM	1	13	08/05/2014	926	D	926.D	Orange	Yellow	LE	16:30:00	64.1	1	Lean	Easy
631	631	926 LE	AM	1	20	15/05/2014	926	D	926.D	Orange	Yellow	LE	07:20:00	73.3	1	Lean	Easy
632	632	926 LE	AM	1	9	04/05/2014	926	D	926.D	Orange	Yellow	LE	07:35:00	37.3	1	Lean	Easy
633	633	926 LE	PM	1	12	07/05/2014	926	D	926.D	Orange	Yellow	LE	16:30:00	59.2	1	Lean	Easy
634	634	926 LE	PM	1	17	12/05/2014	926	D	926.D	Orange	Yellow	LE	17:31:00	87.1	1	Lean	Easy
635	635	926 LE	PM	1	10	05/05/2014	926	D	926.D	Orange	Yellow	LE	16:00:00	50.6	1	Lean	Easy
636	636	926 LH	AM	1	6	01/05/2014	926	B	926.B	Orange	White	LH	07:00:00	23	1	Lean	Hard
637	637	926 LH	PM	1	13	08/05/2014	926	B	926.B	Orange	White	LH	16:30:00	56.4	1	Lean	Hard
638	638	926 LH	AM	1	8	03/05/2014	926	B	926.B	Orange	White	LH	07:00:00	29.6	1	Lean	Hard
639	639	926 LH	PM	1	8	03/05/2014	926	B	926.B	Orange	White	LH	15:45:00	37.4	1	Lean	Hard
640	640	926 LH	AM	1	18	13/05/2014	926	B	926.B	Orange	White	LH	07:20:00	67.1	1	Lean	Hard
641	641	926 LH	AM	1	26	21/05/2014	926	B	926.B	Orange	White	LH	08:30:00	NA	1	Lean	Hard
642	642	926 LH	PM	1	16	11/05/2014	926	B	926.B	Orange	White	LH	18:04:00	67.2	1	Lean	Hard
643	643	926 LH	AM	1	15	10/05/2014	926	B	926.B	Orange	White	LH	07:20:00	51.4	1	Lean	Hard
644	644	926 LH	PM	1	7	02/05/2014	926	B	926.B	Orange	White	LH	15:45:00	33.3	1	Lean	Hard
645	645	926 LH	AM	1	7	02/05/2014	926	B	926.B	Orange	White	LH	07:00:00	26.8	1	Lean	Hard
646	646	926 LH	PM	1	23	18/05/2014	926	B	926.B	Orange	White	LH		NA	1	Lean	Hard
647	647	926 LH	PM	1	15	10/05/2014	926	B	926.B	Orange	White	LH	16:30:00	64.3	1	Lean	Hard
648	648	926 LH	AM	1	17	12/05/2014	926	B	926.B	Orange	White	LH	07:20:00	73.1	1	Lean	Hard
649	649	926 LH	PM	1	6	01/05/2014	926	B	926.B	Orange	White	LH	15:45:00	30	1	Lean	Hard
650	650	926 LH	AM	1	23	18/05/2014	926	B	926.B	Orange	White	LH	07:15:00	71.4	1	Lean	Hard
651	651	926 LH	PM	1	19	14/05/2014	926	B	926.B	Orange	White	LH	16:55:00	77.3	1	Lean	Hard
652	652	926 LH	PM	1	21	16/05/2014	926	B	926.B	Orange	White	LH		NA	1	Lean	Hard
653	653	926 LH	AM	1	12	07/05/2014	926	B	926.B	Orange	White	LH	07:20:00	43.6	1	Lean	Hard
654	654	926 LH	PM	1	17	12/05/2014	926	B	926.B	Orange	White	LH	17:30:00	79.1	1	Lean	Hard
655	655	926 LH	PM	1	11	06/05/2014	926	B	926.B	Orange	White	LH	16:00:00	47.4	1	Lean	Hard
656	656	926 LH	PM	1	24	19/05/2014	926	B	926.B	Orange	White	LH		NA	1	Lean	Hard
657	657	926 LH	AM	1	21	16/05/2014	926	B	926.B	Orange	White	LH	07:20:00	73.4	1	Lean	Hard
658	658	926 LH	AM	1	11	06/05/2014	926	B	926.B	Orange	White	LH	07:20:00	41.2	1	Lean	Hard
659	659	926 LH	AM	1	22	17/05/2014	926	B	926.B	Orange	White	LH	07:30:00	74.5	1	Lean	Hard
660	660	926 LH	AM	1	20	15/05/2014	926	B	926.B	Orange	White	LH	07:20:00	70.1	1	Lean	Hard
661	661	926 LH	PM	1	12	07/05/2014	926	B	926.B	Orange	White	LH	16:30:00	52.1	1	Lean	Hard
662	662	926 LH	AM	1	14	09/05/2014	926	B	926.B	Orange	White	LH	07:20:00	49.6	1	Lean	Hard
663	663	926 LH	AM	1	10	05/05/2014	926	B	926.B	Orange	White	LH	07:35:00	36.4	1	Lean	Hard
664	664	926 LH	Arrival	1	5	30/04/2014	926	B	926.B	Orange	White	LH	13:00:00	20.7	1	Lean	Hard
665	665	926 LH	PM	1	18	13/05/2014	926	B	926.B	Orange	White	LH	16:55:00	76.9	1	Lean	Hard
666	666	926 LH	PM	1	20	15/05/2014	926	B	926.B	Orange	White	LH	17:35:00	81.5	1	Lean	Hard
667	667	926 LH	PM	1	10	05/05/2014	926	B	926.B	Orange	White	LH	16:00:00	44	1	Lean	Hard
668	668	926 LH	PM	1	5	30/04/2014	926	B	926.B	Orange	White	LH	13:00:00	20.7	1	Lean	Hard
669	669	926 LH	AM	1	5	01/05/2014	926	B	926.B	Orange	White	LH	13:00:00	20.7	1	Lean	Hard
670	670	926 LH	AM	1	9	04/05/2014	926	B	926.B	Orange	White	LH	07:35:00	33.9	1	Lean	Hard
671	671	926 LH	PM	1	9	04/05/2014	926	B	926.B	Orange	White	LH	16:00:00	40.2	1	Lean	Hard
672	672	926 LH	AM	1	19	14/05/2014	926	B	926.B	Orange	White	LH	07:20:00	68.8	1	Lean	Hard
673	673	926 LH	AM	1	25	20/05/2014	926	B	926.B	Orange	White	LH	08:00:00	NA	1	Lean	Hard
674	674	926 LH	AM	1	24	19/05/2014	926	B	926.B	Orange	White	LH	08:00:00	71	1	Lean	Hard
675	675	926 LH	PM	1	14	09/05/2014	926	B	926.B	Orange	White	LH	16:30:00	61.3	1	Lean	Hard
676	676	926 LH	AM	1	16	11/05/2014	926	B	926.B	Orange	White	LH	07:20:00	54.7	1	Lean	Hard
677	677	926 LH	PM	1	22	17/05/2014	926	B	926.B	Orange	White	LH		NA	1	Lean	Hard
678	678	926 LH	AM	1	13	08/05/2014	926	B	926.B	Orange	White	LH	07:20:00	46.7	1	Lean	Hard
679	679	926 PE	PM	1	11	06/05/2014	926	C	926.C	Orange	Blue	PE	16:00:00	67.6	0	Plenty	Easy
680	680	926 PE	PM	1	12	07/05/2014	926	C	926.C	Orange	Blue	PE	16:30:00	71.8	0	Plenty	Easy
681	681	926 PE	PM	1	21	16/05/2014	926	C	926.C	Orange	Blue	PE		NA	0	Plenty	Easy
682	682	926 PE	PM	1	6	01/05/2014	926	C	926.C	Orange	Blue	PE	15:45:00	30.9	0	Plenty	Easy
683	683	926 PE	AM	1	16	11/05/2014	926	C	926.C	Orange	Blue	PE	07:20:00	66.5	0	Plenty	Easy
684	684	926 PE	PM	1	10	05/05/2014	926	C	926.C	Orange	Blue	PE	16:00:00	59	0	Plenty	Easy
685	685	926 PE	AM	1	23	18/05/2014	926	C	926.C	Orange	Blue	PE	07:15:00	NA	0	Plenty	Easy
686	686	926 PE	AM	1	21	16/05/2014	926	C	926.C	Orange	Blue	PE	07:20:00	75	0	Plenty	Easy
687	687	926 PE	AM	1	6	01/05/2014	926	C	926.C	Orange	Blue	PE	07:00:00	25.2	0	Plenty	Easy
688	688	926 PE	AM	1	25	20/05/2014	926	C	926.C	Orange	Blue	PE	08:00:00	NA	0	Plenty	Easy
689	689	926 PE	PM	1	19	14/05/2014	926	C	926.C	Orange	Blue	PE	16:55:00	83.7	0	Plenty	Easy
690	690	926 PE	AM	1	13	08/05/2014	926	C	926.C	Orange	Blue	PE	07:20:00	63.8	0	Plenty	Easy
691	691	926 PE	AM	1	17	12/05/2014	926	C	926.C	Orange	Blue	PE	07:20:00	68.6	0	Plenty	Easy
692	692	926 PE	PM	1	23	18/05/2014	926	C	926.C	Orange	Blue	PE		NA	0	Plenty	Easy
693	693	926 PE	AM	1	26	21/05/2014	926	C	926.C	Orange	Blue	PE	08:30:00	NA	0	Plenty	Easy
694	694	926 PE	AM	1	20	15/05/2014	926	C	926.C	Orange	Blue	PE	07:20:00	75.2	0	Plenty	Easy
695	695	926 PE	PM	1	24	19/05/2014	926	C	926.C	Orange	Blue	PE		NA	0	Plenty	Easy
696	696	926 PE	PM	1	15	10/05/2014	926	C	926.C	Orange	Blue	PE	16:30:00	80.9	0	Plenty	Easy
697	697	926 PE	PM	1	18	13/05/2014	926	C	926.C	Orange	Blue	PE	16:55:00	85.6	0	Plenty	Easy
698	698	926 PE	AM	1	8	03/05/2014	926	C	926.C	Orange	Blue	PE	07:00:00	35.7	0	Plenty	Easy
699	699	926 PE	PM	1	14	09/05/2014	926	C	926.C	Orange	Blue	PE	16:30:00	76	0	Plenty	Easy
700	700	926 PE	PM	1	5	30/04/2014	926	C	926.C	Orange	Blue	PE	13:00:00	26.4	0	Plenty	Easy
701	701	926 PE	PM	1	17	12/05/2014	926	C	926.C	Orange	Blue	PE	17:31:00	81.9	0	Plenty	Easy
702	702	926 PE	AM	1	22	17/05/2014	926	C	926.C	Orange	Blue	PE	07:30:00	74	0	Plenty	Easy
703	703	926 PE	AM	1	18	13/05/2014	926	C	926.C	Orange	Blue	PE	07:20:00	71	0	Plenty	Easy
704	704	926 PE	PM	1	7	02/05/2014	926	C	926.C	Orange	Blue	PE	15:45:00	40.8	0	Plenty	Easy
705	705	926 PE	AM	1	14	09/05/2014	926	C	926.C	Orange	Blue	PE	07:20:00	65.4	0	Plenty	Easy
706	706	926 PE	AM	1	19	14/05/2014	926	C	926.C	Orange	Blue	PE	07:20:00	74.1	0	Plenty	Easy
707	707	926 PE	AM	1	9	04/05/2014	926	C	926.C	Orange	Blue	PE	07:35:00	43.5	0	Plenty	Easy
708	708	926 PE	AM	1	24	19/05/2014	926	C	926.C	Orange	Blue	PE	08:00:00	NA	0	Plenty	Easy
709	709	926 PE	AM	1	10	05/05/2014	926	C	926.C	Orange	Blue	PE	07:35:00	48.1	0	Plenty	Easy
710	710	926 PE	AM	1	11	06/05/2014	926	C	926.C	Orange	Blue	PE	07:20:00	55.8	0	Plenty	Easy
711	711	926 PE	PM	1	16	11/05/2014	926	C	926.C	Orange	Blue	PE	17:14:00	77.4	0	Plenty	Easy
712	712	926 PE	AM	1	7	02/05/2014	926	C	926.C	Orange	Blue	PE	07:00:00	30	0	Plenty	Easy
713	713	926 PE	AM	1	5	01/05/2014	926	C	926.C	Orange	Blue	PE	13:00:00	26.4	0	Plenty	Easy
714	714	926 PE	PM	1	9	04/05/2014	926	C	926.C	Orange	Blue	PE	16:00:00	54	0	Plenty	Easy
715	715	926 PE	AM	1	12	07/05/2014	926	C	926.C	Orange	Blue	PE	07:20:00	62	0	Plenty	Easy
716	716	926 PE	PM	1	20	15/05/2014	926	C	926.C	Orange	Blue	PE	17:35:00	84	0	Plenty	Easy
717	717	926 PE	AM	1	15	10/05/2014	926	C	926.C	Orange	Blue	PE	07:20:00	65.1	0	Plenty	Easy
718	718	926 PE	PM	1	8	03/05/2014	926	C	926.C	Orange	Blue	PE	15:45:00	46.9	0	Plenty	Easy
719	719	926 PE	PM	1	22	17/05/2014	926	C	926.C	Orange	Blue	PE		NA	0	Plenty	Easy
720	720	926 PE	Arrival	1	5	30/04/2014	926	C	926.C	Orange	Blue	PE	13:00:00	26.4	0	Plenty	Easy
721	721	926 PE	PM	1	13	08/05/2014	926	C	926.C	Orange	Blue	PE	16:30:00	75.7	0	Plenty	Easy
722	722	926 PH	AM	1	9	04/05/2014	926	A	926.A	Orange	Black	PH	07:35:00	45.7	0	Plenty	Hard
723	723	926 PH	AM	1	22	17/05/2014	926	A	926.A	Orange	Black	PH	07:30:00	71.3	0	Plenty	Hard
724	724	926 PH	PM	1	10	05/05/2014	926	A	926.A	Orange	Black	PH	16:00:00	61.8	0	Plenty	Hard
725	725	926 PH	PM	1	6	01/05/2014	926	A	926.A	Orange	Black	PH	15:45:00	35.8	0	Plenty	Hard
726	726	926 PH	PM	1	11	06/05/2014	926	A	926.A	Orange	Black	PH	16:00:00	67.9	0	Plenty	Hard
727	727	926 PH	AM	1	25	20/05/2014	926	A	926.A	Orange	Black	PH	08:00:00	NA	0	Plenty	Hard
728	728	926 PH	PM	1	12	07/05/2014	926	A	926.A	Orange	Black	PH	16:30:00	71.9	0	Plenty	Hard
729	729	926 PH	AM	1	18	13/05/2014	926	A	926.A	Orange	Black	PH	07:20:00	77.3	0	Plenty	Hard
730	730	926 PH	AM	1	10	05/05/2014	926	A	926.A	Orange	Black	PH	07:35:00	50.9	0	Plenty	Hard
731	731	926 PH	PM	1	5	30/04/2014	926	A	926.A	Orange	Black	PH	13:00:00	28.5	0	Plenty	Hard
732	732	926 PH	AM	1	17	12/05/2014	926	A	926.A	Orange	Black	PH	07:20:00	73.3	0	Plenty	Hard
733	733	926 PH	AM	1	5	01/05/2014	926	A	926.A	Orange	Black	PH	13:00:00	28.5	0	Plenty	Hard
734	734	926 PH	AM	1	16	11/05/2014	926	A	926.A	Orange	Black	PH	07:20:00	73.3	0	Plenty	Hard
735	735	926 PH	AM	1	21	16/05/2014	926	A	926.A	Orange	Black	PH	07:20:00	74.9	0	Plenty	Hard
736	736	926 PH	PM	1	15	10/05/2014	926	A	926.A	Orange	Black	PH	16:30:00	87.8	0	Plenty	Hard
737	737	926 PH	AM	1	6	01/05/2014	926	A	926.A	Orange	Black	PH	07:00:00	27.3	0	Plenty	Hard
738	738	926 PH	PM	1	7	02/05/2014	926	A	926.A	Orange	Black	PH	15:45:00	42.2	0	Plenty	Hard
739	739	926 PH	PM	1	18	13/05/2014	926	A	926.A	Orange	Black	PH	16:55:00	86.1	0	Plenty	Hard
740	740	926 PH	PM	1	21	16/05/2014	926	A	926.A	Orange	Black	PH		NA	0	Plenty	Hard
741	741	926 PH	PM	1	17	12/05/2014	926	A	926.A	Orange	Black	PH	17:31:00	88.5	0	Plenty	Hard
742	742	926 PH	AM	1	24	19/05/2014	926	A	926.A	Orange	Black	PH	08:00:00	NA	0	Plenty	Hard
743	743	926 PH	PM	1	23	18/05/2014	926	A	926.A	Orange	Black	PH		NA	0	Plenty	Hard
744	744	926 PH	PM	1	19	14/05/2014	926	A	926.A	Orange	Black	PH	16:55:00	82.4	0	Plenty	Hard
745	745	926 PH	AM	1	11	06/05/2014	926	A	926.A	Orange	Black	PH	07:20:00	59.5	0	Plenty	Hard
746	746	926 PH	PM	1	20	15/05/2014	926	A	926.A	Orange	Black	PH	17:35:00	81.8	0	Plenty	Hard
747	747	926 PH	PM	1	13	08/05/2014	926	A	926.A	Orange	Black	PH	16:30:00	72	0	Plenty	Hard
748	748	926 PH	AM	1	19	14/05/2014	926	A	926.A	Orange	Black	PH	07:20:00	74.9	0	Plenty	Hard
749	749	926 PH	PM	1	9	04/05/2014	926	A	926.A	Orange	Black	PH	16:00:00	55	0	Plenty	Hard
750	750	926 PH	PM	1	24	19/05/2014	926	A	926.A	Orange	Black	PH		NA	0	Plenty	Hard
751	751	926 PH	PM	1	16	11/05/2014	926	A	926.A	Orange	Black	PH	17:36:00	82.2	0	Plenty	Hard
752	752	926 PH	AM	1	14	09/05/2014	926	A	926.A	Orange	Black	PH	07:20:00	65.6	0	Plenty	Hard
753	753	926 PH	PM	1	22	17/05/2014	926	A	926.A	Orange	Black	PH		NA	0	Plenty	Hard
754	754	926 PH	AM	1	20	15/05/2014	926	A	926.A	Orange	Black	PH	07:20:00	75	0	Plenty	Hard
755	755	926 PH	AM	1	13	08/05/2014	926	A	926.A	Orange	Black	PH	07:20:00	65.7	0	Plenty	Hard
756	756	926 PH	Arrival	1	5	30/04/2014	926	A	926.A	Orange	Black	PH	13:00:00	28.5	0	Plenty	Hard
757	757	926 PH	AM	1	23	18/05/2014	926	A	926.A	Orange	Black	PH	07:15:00	NA	0	Plenty	Hard
758	758	926 PH	AM	1	8	03/05/2014	926	A	926.A	Orange	Black	PH	07:00:00	38.2	0	Plenty	Hard
759	759	926 PH	AM	1	15	10/05/2014	926	A	926.A	Orange	Black	PH	07:20:00	70	0	Plenty	Hard
760	760	926 PH	PM	1	14	09/05/2014	926	A	926.A	Orange	Black	PH	16:30:00	80.7	0	Plenty	Hard
761	761	926 PH	AM	1	26	21/05/2014	926	A	926.A	Orange	Black	PH	08:30:00	NA	0	Plenty	Hard
762	762	926 PH	AM	1	12	07/05/2014	926	A	926.A	Orange	Black	PH	07:20:00	63	0	Plenty	Hard
763	763	926 PH	AM	1	7	02/05/2014	926	A	926.A	Orange	Black	PH	07:00:00	31.8	0	Plenty	Hard
764	764	926 PH	PM	1	8	03/05/2014	926	A	926.A	Orange	Black	PH	15:45:00	51.6	0	Plenty	Hard
765	765	930 LE	AM	1	16	11/05/2014	930	C	930.C	Green	Blue	LE	07:20:00	61.1	1	Lean	Easy
766	766	930 LE	AM	1	19	14/05/2014	930	C	930.C	Green	Blue	LE	07:20:00	74	1	Lean	Easy
767	767	930 LE	AM	1	18	13/05/2014	930	C	930.C	Green	Blue	LE	07:20:00	71.7	1	Lean	Easy
768	768	930 LE	PM	1	9	04/05/2014	930	C	930.C	Green	Blue	LE	16:00:00	49.9	1	Lean	Easy
769	769	930 LE	AM	1	8	03/05/2014	930	C	930.C	Green	Blue	LE	07:00:00	33.9	1	Lean	Easy
770	770	930 LE	PM	1	7	02/05/2014	930	C	930.C	Green	Blue	LE	15:45:00	34.6	1	Lean	Easy
771	771	930 LE	AM	1	17	12/05/2014	930	C	930.C	Green	Blue	LE	07:20:00	62.9	1	Lean	Easy
772	772	930 LE	AM	1	25	20/05/2014	930	C	930.C	Green	Blue	LE	08:00:00	69.3	1	Lean	Easy
773	773	930 LE	PM	1	22	17/05/2014	930	C	930.C	Green	Blue	LE		NA	1	Lean	Easy
774	774	930 LE	AM	1	12	07/05/2014	930	C	930.C	Green	Blue	LE	07:20:00	53.2	1	Lean	Easy
775	775	930 LE	AM	1	15	10/05/2014	930	C	930.C	Green	Blue	LE	07:20:00	58.6	1	Lean	Easy
776	776	930 LE	AM	1	14	09/05/2014	930	C	930.C	Green	Blue	LE	07:20:00	58.4	1	Lean	Easy
777	777	930 LE	PM	1	5	30/04/2014	930	C	930.C	Green	Blue	LE	13:00:00	25.9	1	Lean	Easy
778	778	930 LE	PM	1	19	14/05/2014	930	C	930.C	Green	Blue	LE	16:55:00	82.8	1	Lean	Easy
779	779	930 LE	PM	1	8	03/05/2014	930	C	930.C	Green	Blue	LE	15:45:00	41.5	1	Lean	Easy
780	780	930 LE	Arrival	1	5	30/04/2014	930	C	930.C	Green	Blue	LE	13:00:00	25.9	1	Lean	Easy
781	781	930 LE	AM	1	13	08/05/2014	930	C	930.C	Green	Blue	LE	07:20:00	54.4	1	Lean	Easy
782	782	930 LE	AM	1	26	21/05/2014	930	C	930.C	Green	Blue	LE	08:30:00	NA	1	Lean	Easy
783	783	930 LE	PM	1	20	15/05/2014	930	C	930.C	Green	Blue	LE	17:35:00	85	1	Lean	Easy
784	784	930 LE	AM	1	9	04/05/2014	930	C	930.C	Green	Blue	LE	07:35:00	38.4	1	Lean	Easy
785	785	930 LE	AM	1	22	17/05/2014	930	C	930.C	Green	Blue	LE	07:30:00	77.3	1	Lean	Easy
786	786	930 LE	PM	1	13	08/05/2014	930	C	930.C	Green	Blue	LE	16:30:00	66.2	1	Lean	Easy
787	787	930 LE	AM	1	23	18/05/2014	930	C	930.C	Green	Blue	LE	07:15:00	76	1	Lean	Easy
788	788	930 LE	AM	1	7	02/05/2014	930	C	930.C	Green	Blue	LE	07:00:00	28.5	1	Lean	Easy
789	789	930 LE	PM	1	24	19/05/2014	930	C	930.C	Green	Blue	LE		NA	1	Lean	Easy
790	790	930 LE	PM	1	14	09/05/2014	930	C	930.C	Green	Blue	LE	16:30:00	67.1	1	Lean	Easy
791	791	930 LE	AM	1	24	19/05/2014	930	C	930.C	Green	Blue	LE	08:00:00	73.7	1	Lean	Easy
792	792	930 LE	AM	1	5	01/05/2014	930	C	930.C	Green	Blue	LE	13:00:00	25.9	1	Lean	Easy
793	793	930 LE	AM	1	11	06/05/2014	930	C	930.C	Green	Blue	LE	07:20:00	50.1	1	Lean	Easy
794	794	930 LE	PM	1	18	13/05/2014	930	C	930.C	Green	Blue	LE	16:55:00	84.4	1	Lean	Easy
795	795	930 LE	AM	1	6	01/05/2014	930	C	930.C	Green	Blue	LE	07:00:00	25.8	1	Lean	Easy
796	796	930 LE	PM	1	15	10/05/2014	930	C	930.C	Green	Blue	LE	16:30:00	68.1	1	Lean	Easy
797	797	930 LE	PM	1	6	01/05/2014	930	C	930.C	Green	Blue	LE	15:45:00	31.2	1	Lean	Easy
798	798	930 LE	PM	1	21	16/05/2014	930	C	930.C	Green	Blue	LE		NA	1	Lean	Easy
799	799	930 LE	AM	1	20	15/05/2014	930	C	930.C	Green	Blue	LE	07:20:00	76.5	1	Lean	Easy
800	800	930 LE	PM	1	16	11/05/2014	930	C	930.C	Green	Blue	LE	17:01:00	75.6	1	Lean	Easy
801	801	930 LE	AM	1	10	05/05/2014	930	C	930.C	Green	Blue	LE	07:35:00	43.7	1	Lean	Easy
802	802	930 LE	PM	1	23	18/05/2014	930	C	930.C	Green	Blue	LE		NA	1	Lean	Easy
803	803	930 LE	AM	1	21	16/05/2014	930	C	930.C	Green	Blue	LE	07:20:00	75.6	1	Lean	Easy
804	804	930 LE	PM	1	11	06/05/2014	930	C	930.C	Green	Blue	LE	16:00:00	57.2	1	Lean	Easy
805	805	930 LE	PM	1	17	12/05/2014	930	C	930.C	Green	Blue	LE	17:20:00	84	1	Lean	Easy
806	806	930 LE	PM	1	12	07/05/2014	930	C	930.C	Green	Blue	LE	16:30:00	60	1	Lean	Easy
807	807	930 LE	PM	1	10	05/05/2014	930	C	930.C	Green	Blue	LE	16:00:00	52.9	1	Lean	Easy
808	808	930 LH	PM	1	19	14/05/2014	930	A	930.A	Green	Black	LH	16:55:00	78.9	0	Lean	Hard
809	809	930 LH	AM	1	22	17/05/2014	930	A	930.A	Green	Black	LH	07:30:00	71.8	0	Lean	Hard
810	810	930 LH	PM	1	21	16/05/2014	930	A	930.A	Green	Black	LH		NA	0	Lean	Hard
811	811	930 LH	PM	1	8	03/05/2014	930	A	930.A	Green	Black	LH	15:45:00	36.6	0	Lean	Hard
812	812	930 LH	AM	1	15	10/05/2014	930	A	930.A	Green	Black	LH	07:20:00	55.5	0	Lean	Hard
813	813	930 LH	AM	1	24	19/05/2014	930	A	930.A	Green	Black	LH	08:00:00	68.5	0	Lean	Hard
814	814	930 LH	AM	1	25	20/05/2014	930	A	930.A	Green	Black	LH	08:00:00	NA	0	Lean	Hard
815	815	930 LH	Arrival	1	5	30/04/2014	930	A	930.A	Green	Black	LH	13:00:00	24.6	0	Lean	Hard
816	816	930 LH	PM	1	22	17/05/2014	930	A	930.A	Green	Black	LH		NA	0	Lean	Hard
817	817	930 LH	PM	1	7	02/05/2014	930	A	930.A	Green	Black	LH	15:45:00	34.9	0	Lean	Hard
818	818	930 LH	PM	1	24	19/05/2014	930	A	930.A	Green	Black	LH		NA	0	Lean	Hard
819	819	930 LH	PM	1	15	10/05/2014	930	A	930.A	Green	Black	LH	16:30:00	65.5	0	Lean	Hard
820	820	930 LH	PM	1	5	30/04/2014	930	A	930.A	Green	Black	LH	13:00:00	24.6	0	Lean	Hard
821	821	930 LH	PM	1	23	18/05/2014	930	A	930.A	Green	Black	LH		NA	0	Lean	Hard
822	822	930 LH	AM	1	18	13/05/2014	930	A	930.A	Green	Black	LH	07:20:00	70.9	0	Lean	Hard
823	823	930 LH	PM	1	13	08/05/2014	930	A	930.A	Green	Black	LH	16:30:00	57	0	Lean	Hard
824	824	930 LH	PM	1	6	01/05/2014	930	A	930.A	Green	Black	LH	15:45:00	29.3	0	Lean	Hard
825	825	930 LH	AM	1	16	11/05/2014	930	A	930.A	Green	Black	LH	07:20:00	58	0	Lean	Hard
826	826	930 LH	AM	1	14	09/05/2014	930	A	930.A	Green	Black	LH	07:20:00	51.7	0	Lean	Hard
827	827	930 LH	AM	1	17	12/05/2014	930	A	930.A	Green	Black	LH	07:20:00	62	0	Lean	Hard
828	828	930 LH	AM	1	6	01/05/2014	930	A	930.A	Green	Black	LH	07:00:00	24.2	0	Lean	Hard
829	829	930 LH	AM	1	10	05/05/2014	930	A	930.A	Green	Black	LH	07:35:00	37.4	0	Lean	Hard
830	830	930 LH	PM	1	16	11/05/2014	930	A	930.A	Green	Black	LH	17:23:00	72.8	0	Lean	Hard
831	831	930 LH	AM	1	7	02/05/2014	930	A	930.A	Green	Black	LH	07:00:00	27.8	0	Lean	Hard
832	832	930 LH	PM	1	18	13/05/2014	930	A	930.A	Green	Black	LH	16:55:00	84.5	0	Lean	Hard
833	833	930 LH	AM	1	8	03/05/2014	930	A	930.A	Green	Black	LH	07:00:00	29.7	0	Lean	Hard
834	834	930 LH	PM	1	17	12/05/2014	930	A	930.A	Green	Black	LH	17:20:00	82.7	0	Lean	Hard
835	835	930 LH	PM	1	9	04/05/2014	930	A	930.A	Green	Black	LH	16:00:00	40.7	0	Lean	Hard
836	836	930 LH	AM	1	21	16/05/2014	930	A	930.A	Green	Black	LH	07:20:00	73.8	0	Lean	Hard
837	837	930 LH	AM	1	11	06/05/2014	930	A	930.A	Green	Black	LH	07:20:00	43.1	0	Lean	Hard
838	838	930 LH	AM	1	9	04/05/2014	930	A	930.A	Green	Black	LH	07:35:00	34	0	Lean	Hard
839	839	930 LH	AM	1	12	07/05/2014	930	A	930.A	Green	Black	LH	07:20:00	45.6	0	Lean	Hard
840	840	930 LH	AM	1	23	18/05/2014	930	A	930.A	Green	Black	LH	07:15:00	71.3	0	Lean	Hard
841	841	930 LH	AM	1	19	14/05/2014	930	A	930.A	Green	Black	LH	07:20:00	72.6	0	Lean	Hard
842	842	930 LH	AM	1	5	01/05/2014	930	A	930.A	Green	Black	LH	13:00:00	24.6	0	Lean	Hard
843	843	930 LH	AM	1	26	21/05/2014	930	A	930.A	Green	Black	LH	08:30:00	NA	0	Lean	Hard
844	844	930 LH	PM	1	12	07/05/2014	930	A	930.A	Green	Black	LH	16:30:00	52.8	0	Lean	Hard
845	845	930 LH	PM	1	10	05/05/2014	930	A	930.A	Green	Black	LH	16:00:00	45.3	0	Lean	Hard
846	846	930 LH	PM	1	14	09/05/2014	930	A	930.A	Green	Black	LH	16:30:00	63.9	0	Lean	Hard
847	847	930 LH	AM	1	20	15/05/2014	930	A	930.A	Green	Black	LH	07:20:00	72.8	0	Lean	Hard
848	848	930 LH	PM	1	11	06/05/2014	930	A	930.A	Green	Black	LH	16:00:00	49.6	0	Lean	Hard
849	849	930 LH	PM	1	20	15/05/2014	930	A	930.A	Green	Black	LH	17:35:00	82.7	0	Lean	Hard
850	850	930 LH	AM	1	13	08/05/2014	930	A	930.A	Green	Black	LH	07:20:00	48.2	0	Lean	Hard
851	851	930 PE	PM	1	6	01/05/2014	930	D	930.D	Green	Yellow	PE	15:45:00	36.7	0	Plenty	Easy
852	852	930 PE	AM	1	24	19/05/2014	930	D	930.D	Green	Yellow	PE	08:00:00	70.6	0	Plenty	Easy
853	853	930 PE	AM	1	10	05/05/2014	930	D	930.D	Green	Yellow	PE	07:35:00	55.5	0	Plenty	Easy
854	854	930 PE	AM	1	17	12/05/2014	930	D	930.D	Green	Yellow	PE	07:20:00	66	0	Plenty	Easy
855	855	930 PE	PM	1	19	14/05/2014	930	D	930.D	Green	Yellow	PE	16:55:00	80.6	0	Plenty	Easy
856	856	930 PE	AM	1	9	04/05/2014	930	D	930.D	Green	Yellow	PE	07:35:00	47.9	0	Plenty	Easy
857	857	930 PE	PM	1	7	02/05/2014	930	D	930.D	Green	Yellow	PE	15:45:00	43.7	0	Plenty	Easy
858	858	930 PE	PM	1	17	12/05/2014	930	D	930.D	Green	Yellow	PE	17:20:00	83.2	0	Plenty	Easy
859	859	930 PE	AM	1	15	10/05/2014	930	D	930.D	Green	Yellow	PE	07:20:00	68	0	Plenty	Easy
860	860	930 PE	PM	1	18	13/05/2014	930	D	930.D	Green	Yellow	PE	16:55:00	80.2	0	Plenty	Easy
861	861	930 PE	AM	1	19	14/05/2014	930	D	930.D	Green	Yellow	PE	07:20:00	72.2	0	Plenty	Easy
862	862	930 PE	AM	1	22	17/05/2014	930	D	930.D	Green	Yellow	PE	07:30:00	73.2	0	Plenty	Easy
863	863	930 PE	AM	1	13	08/05/2014	930	D	930.D	Green	Yellow	PE	07:20:00	66	0	Plenty	Easy
864	864	930 PE	AM	1	5	01/05/2014	930	D	930.D	Green	Yellow	PE	13:00:00	28.8	0	Plenty	Easy
865	865	930 PE	AM	1	25	20/05/2014	930	D	930.D	Green	Yellow	PE	08:00:00	NA	0	Plenty	Easy
866	866	930 PE	PM	1	9	04/05/2014	930	D	930.D	Green	Yellow	PE	16:00:00	62.4	0	Plenty	Easy
867	867	930 PE	AM	1	11	06/05/2014	930	D	930.D	Green	Yellow	PE	07:20:00	59.5	0	Plenty	Easy
868	868	930 PE	AM	1	6	01/05/2014	930	D	930.D	Green	Yellow	PE	07:00:00	29.1	0	Plenty	Easy
869	869	930 PE	PM	1	11	06/05/2014	930	D	930.D	Green	Yellow	PE	16:00:00	70.2	0	Plenty	Easy
870	870	930 PE	AM	1	14	09/05/2014	930	D	930.D	Green	Yellow	PE	07:20:00	67.6	0	Plenty	Easy
871	871	930 PE	PM	1	13	08/05/2014	930	D	930.D	Green	Yellow	PE	16:30:00	75.7	0	Plenty	Easy
872	872	930 PE	PM	1	23	18/05/2014	930	D	930.D	Green	Yellow	PE		NA	0	Plenty	Easy
873	873	930 PE	PM	1	10	05/05/2014	930	D	930.D	Green	Yellow	PE	16:00:00	62.9	0	Plenty	Easy
874	874	930 PE	PM	1	5	30/04/2014	930	D	930.D	Green	Yellow	PE	13:00:00	28.8	0	Plenty	Easy
875	875	930 PE	PM	1	22	17/05/2014	930	D	930.D	Green	Yellow	PE		NA	0	Plenty	Easy
876	876	930 PE	PM	1	16	11/05/2014	930	D	930.D	Green	Yellow	PE	17:57:00	76.3	0	Plenty	Easy
877	877	930 PE	PM	1	12	07/05/2014	930	D	930.D	Green	Yellow	PE	16:30:00	72.5	0	Plenty	Easy
878	878	930 PE	PM	1	21	16/05/2014	930	D	930.D	Green	Yellow	PE		NA	0	Plenty	Easy
879	879	930 PE	AM	1	21	16/05/2014	930	D	930.D	Green	Yellow	PE	07:20:00	73	0	Plenty	Easy
880	880	930 PE	AM	1	8	03/05/2014	930	D	930.D	Green	Yellow	PE	07:00:00	39.9	0	Plenty	Easy
881	881	930 PE	PM	1	8	03/05/2014	930	D	930.D	Green	Yellow	PE	15:45:00	51.3	0	Plenty	Easy
882	882	930 PE	AM	1	16	11/05/2014	930	D	930.D	Green	Yellow	PE	07:20:00	67.4	0	Plenty	Easy
883	883	930 PE	PM	1	24	19/05/2014	930	D	930.D	Green	Yellow	PE		NA	0	Plenty	Easy
884	884	930 PE	PM	1	14	09/05/2014	930	D	930.D	Green	Yellow	PE	16:30:00	79	0	Plenty	Easy
885	885	930 PE	AM	1	12	07/05/2014	930	D	930.D	Green	Yellow	PE	07:20:00	64.6	0	Plenty	Easy
886	886	930 PE	AM	1	18	13/05/2014	930	D	930.D	Green	Yellow	PE	07:20:00	69.9	0	Plenty	Easy
887	887	930 PE	PM	1	15	10/05/2014	930	D	930.D	Green	Yellow	PE	16:30:00	79.9	0	Plenty	Easy
888	888	930 PE	AM	1	20	15/05/2014	930	D	930.D	Green	Yellow	PE	07:20:00	73.8	0	Plenty	Easy
889	889	930 PE	Arrival	1	5	30/04/2014	930	D	930.D	Green	Yellow	PE	13:00:00	28.8	0	Plenty	Easy
890	890	930 PE	PM	1	20	15/05/2014	930	D	930.D	Green	Yellow	PE	17:35:00	80.2	0	Plenty	Easy
891	891	930 PE	AM	1	23	18/05/2014	930	D	930.D	Green	Yellow	PE	07:15:00	70.8	0	Plenty	Easy
892	892	930 PE	AM	1	26	21/05/2014	930	D	930.D	Green	Yellow	PE	08:30:00	NA	0	Plenty	Easy
893	893	930 PE	AM	1	7	02/05/2014	930	D	930.D	Green	Yellow	PE	07:00:00	34.6	0	Plenty	Easy
894	894	930 PH	PM	1	10	05/05/2014	930	B	930.B	Green	White	PH	16:00:00	66.4	0	Plenty	Hard
895	895	930 PH	PM	1	5	30/04/2014	930	B	930.B	Green	White	PH	13:00:00	31.5	0	Plenty	Hard
896	896	930 PH	PM	1	11	06/05/2014	930	B	930.B	Green	White	PH	16:00:00	71.6	0	Plenty	Hard
897	897	930 PH	PM	1	23	18/05/2014	930	B	930.B	Green	White	PH		NA	0	Plenty	Hard
898	898	930 PH	AM	1	25	20/05/2014	930	B	930.B	Green	White	PH	08:00:00	NA	0	Plenty	Hard
899	899	930 PH	AM	1	16	11/05/2014	930	B	930.B	Green	White	PH	07:20:00	68.3	0	Plenty	Hard
900	900	930 PH	AM	1	24	19/05/2014	930	B	930.B	Green	White	PH	08:00:00	NA	0	Plenty	Hard
901	901	930 PH	AM	1	5	01/05/2014	930	B	930.B	Green	White	PH	13:00:00	31.5	0	Plenty	Hard
902	902	930 PH	AM	1	15	10/05/2014	930	B	930.B	Green	White	PH	07:20:00	68.4	0	Plenty	Hard
903	903	930 PH	AM	1	6	01/05/2014	930	B	930.B	Green	White	PH	07:00:00	30.9	0	Plenty	Hard
904	904	930 PH	PM	1	7	02/05/2014	930	B	930.B	Green	White	PH	15:45:00	47	0	Plenty	Hard
905	905	930 PH	PM	1	6	01/05/2014	930	B	930.B	Green	White	PH	15:45:00	38.6	0	Plenty	Hard
906	906	930 PH	AM	1	20	15/05/2014	930	B	930.B	Green	White	PH	07:20:00	73.1	0	Plenty	Hard
907	907	930 PH	PM	1	12	07/05/2014	930	B	930.B	Green	White	PH	16:30:00	73.9	0	Plenty	Hard
908	908	930 PH	AM	1	22	17/05/2014	930	B	930.B	Green	White	PH	07:30:00	71.2	0	Plenty	Hard
909	909	930 PH	PM	1	24	19/05/2014	930	B	930.B	Green	White	PH		NA	0	Plenty	Hard
910	910	930 PH	AM	1	13	08/05/2014	930	B	930.B	Green	White	PH	07:20:00	65.5	0	Plenty	Hard
911	911	930 PH	AM	1	8	03/05/2014	930	B	930.B	Green	White	PH	07:00:00	42.8	0	Plenty	Hard
912	912	930 PH	AM	1	26	21/05/2014	930	B	930.B	Green	White	PH	08:30:00	NA	0	Plenty	Hard
913	913	930 PH	AM	1	9	04/05/2014	930	B	930.B	Green	White	PH	07:35:00	51.6	0	Plenty	Hard
914	914	930 PH	AM	1	11	06/05/2014	930	B	930.B	Green	White	PH	07:20:00	60.1	0	Plenty	Hard
915	915	930 PH	PM	1	19	14/05/2014	930	B	930.B	Green	White	PH	16:55:00	78.6	0	Plenty	Hard
916	916	930 PH	AM	1	19	14/05/2014	930	B	930.B	Green	White	PH	07:20:00	72.4	0	Plenty	Hard
917	917	930 PH	Arrival	1	5	30/04/2014	930	B	930.B	Green	White	PH	13:00:00	31.5	0	Plenty	Hard
918	918	930 PH	PM	1	22	17/05/2014	930	B	930.B	Green	White	PH		NA	0	Plenty	Hard
919	919	930 PH	PM	1	13	08/05/2014	930	B	930.B	Green	White	PH	16:30:00	76.8	0	Plenty	Hard
920	920	930 PH	AM	1	21	16/05/2014	930	B	930.B	Green	White	PH	07:20:00	73	0	Plenty	Hard
921	921	930 PH	AM	1	14	09/05/2014	930	B	930.B	Green	White	PH	07:20:00	66	0	Plenty	Hard
922	922	930 PH	AM	1	10	05/05/2014	930	B	930.B	Green	White	PH	07:35:00	53.2	0	Plenty	Hard
923	923	930 PH	PM	1	21	16/05/2014	930	B	930.B	Green	White	PH		NA	0	Plenty	Hard
924	924	930 PH	PM	1	17	12/05/2014	930	B	930.B	Green	White	PH	17:20:00	86.6	0	Plenty	Hard
925	925	930 PH	AM	1	7	02/05/2014	930	B	930.B	Green	White	PH	07:00:00	36.4	0	Plenty	Hard
926	926	930 PH	AM	1	23	18/05/2014	930	B	930.B	Green	White	PH	07:15:00	NA	0	Plenty	Hard
927	927	930 PH	PM	1	15	10/05/2014	930	B	930.B	Green	White	PH	16:30:00	83	0	Plenty	Hard
928	928	930 PH	PM	1	18	13/05/2014	930	B	930.B	Green	White	PH	16:55:00	81.5	0	Plenty	Hard
929	929	930 PH	PM	1	16	11/05/2014	930	B	930.B	Green	White	PH	18:14:00	80.2	0	Plenty	Hard
930	930	930 PH	PM	1	9	04/05/2014	930	B	930.B	Green	White	PH	16:00:00	62.1	0	Plenty	Hard
931	931	930 PH	AM	1	18	13/05/2014	930	B	930.B	Green	White	PH	07:20:00	75.3	0	Plenty	Hard
932	932	930 PH	PM	1	14	09/05/2014	930	B	930.B	Green	White	PH	16:30:00	80.9	0	Plenty	Hard
933	933	930 PH	AM	1	17	12/05/2014	930	B	930.B	Green	White	PH	07:20:00	68.3	0	Plenty	Hard
934	934	930 PH	PM	1	20	15/05/2014	930	B	930.B	Green	White	PH	17:35:00	80.4	0	Plenty	Hard
935	935	930 PH	PM	1	8	03/05/2014	930	B	930.B	Green	White	PH	15:45:00	57.3	0	Plenty	Hard
936	936	930 PH	AM	1	12	07/05/2014	930	B	930.B	Green	White	PH	07:20:00	64.4	0	Plenty	Hard
937	937	934 LE	AM	1	14	09/05/2014	934	B	934.B	Purple	White	LE	07:20:00	62.3	1	Lean	Easy
938	938	934 LE	AM	1	26	21/05/2014	934	B	934.B	Purple	White	LE	08:30:00	NA	1	Lean	Easy
939	939	934 LE	PM	1	14	09/05/2014	934	B	934.B	Purple	White	LE	16:30:00	72	1	Lean	Easy
940	940	934 LE	AM	1	5	01/05/2014	934	B	934.B	Purple	White	LE	13:00:00	36.3	1	Lean	Easy
941	941	934 LE	AM	1	16	11/05/2014	934	B	934.B	Purple	White	LE	07:20:00	66.2	1	Lean	Easy
942	942	934 LE	AM	1	9	04/05/2014	934	B	934.B	Purple	White	LE	07:35:00	44.6	1	Lean	Easy
943	943	934 LE	PM	1	22	17/05/2014	934	B	934.B	Purple	White	LE		NA	1	Lean	Easy
944	944	934 LE	AM	1	13	08/05/2014	934	B	934.B	Purple	White	LE	07:20:00	55.9	1	Lean	Easy
945	945	934 LE	AM	1	19	14/05/2014	934	B	934.B	Purple	White	LE	07:20:00	77.9	1	Lean	Easy
946	946	934 LE	PM	1	5	30/04/2014	934	B	934.B	Purple	White	LE	13:00:00	36.3	1	Lean	Easy
947	947	934 LE	PM	1	23	18/05/2014	934	B	934.B	Purple	White	LE		NA	1	Lean	Easy
948	948	934 LE	PM	1	21	16/05/2014	934	B	934.B	Purple	White	LE		NA	1	Lean	Easy
949	949	934 LE	PM	1	16	11/05/2014	934	B	934.B	Purple	White	LE	12:02:00	78.9	1	Lean	Easy
950	950	934 LE	AM	1	15	10/05/2014	934	B	934.B	Purple	White	LE	07:20:00	62.3	1	Lean	Easy
951	951	934 LE	PM	1	12	07/05/2014	934	B	934.B	Purple	White	LE	16:30:00	62.7	1	Lean	Easy
952	952	934 LE	AM	1	20	15/05/2014	934	B	934.B	Purple	White	LE	07:20:00	77	1	Lean	Easy
953	953	934 LE	PM	1	13	08/05/2014	934	B	934.B	Purple	White	LE	16:30:00	71	1	Lean	Easy
954	954	934 LE	PM	1	20	15/05/2014	934	B	934.B	Purple	White	LE	17:35:00	81.4	1	Lean	Easy
955	955	934 LE	AM	1	6	01/05/2014	934	B	934.B	Purple	White	LE	07:00:00	33.4	1	Lean	Easy
956	956	934 LE	AM	1	25	20/05/2014	934	B	934.B	Purple	White	LE	08:00:00	NA	1	Lean	Easy
957	957	934 LE	AM	1	8	03/05/2014	934	B	934.B	Purple	White	LE	07:00:00	43	1	Lean	Easy
958	958	934 LE	AM	1	23	18/05/2014	934	B	934.B	Purple	White	LE	07:15:00	NA	1	Lean	Easy
959	959	934 LE	PM	1	8	03/05/2014	934	B	934.B	Purple	White	LE	15:45:00	48.9	1	Lean	Easy
960	960	934 LE	Arrival	1	5	30/04/2014	934	B	934.B	Purple	White	LE	13:00:00	36.3	1	Lean	Easy
961	961	934 LE	PM	1	10	05/05/2014	934	B	934.B	Purple	White	LE	16:00:00	57.2	1	Lean	Easy
962	962	934 LE	AM	1	18	13/05/2014	934	B	934.B	Purple	White	LE	07:20:00	78.8	1	Lean	Easy
963	963	934 LE	AM	1	12	07/05/2014	934	B	934.B	Purple	White	LE	07:20:00	56.3	1	Lean	Easy
964	964	934 LE	PM	1	9	04/05/2014	934	B	934.B	Purple	White	LE	16:00:00	56.2	1	Lean	Easy
965	965	934 LE	AM	1	7	02/05/2014	934	B	934.B	Purple	White	LE	07:00:00	36.8	1	Lean	Easy
966	966	934 LE	AM	1	24	19/05/2014	934	B	934.B	Purple	White	LE	08:00:00	NA	1	Lean	Easy
967	967	934 LE	AM	1	22	17/05/2014	934	B	934.B	Purple	White	LE	07:30:00	70.7	1	Lean	Easy
968	968	934 LE	PM	1	18	13/05/2014	934	B	934.B	Purple	White	LE	16:55:00	84.8	1	Lean	Easy
969	969	934 LE	PM	1	6	01/05/2014	934	B	934.B	Purple	White	LE	15:45:00	39.6	1	Lean	Easy
970	970	934 LE	PM	1	17	12/05/2014	934	B	934.B	Purple	White	LE	17:08:00	97.4	1	Lean	Easy
971	971	934 LE	PM	1	19	14/05/2014	934	B	934.B	Purple	White	LE	16:55:00	85	1	Lean	Easy
972	972	934 LE	PM	1	7	02/05/2014	934	B	934.B	Purple	White	LE	15:45:00	48.6	1	Lean	Easy
973	973	934 LE	AM	1	17	12/05/2014	934	B	934.B	Purple	White	LE	07:20:00	70.1	1	Lean	Easy
974	974	934 LE	PM	1	24	19/05/2014	934	B	934.B	Purple	White	LE		NA	1	Lean	Easy
975	975	934 LE	AM	1	10	05/05/2014	934	B	934.B	Purple	White	LE	07:35:00	50.6	1	Lean	Easy
976	976	934 LE	AM	1	11	06/05/2014	934	B	934.B	Purple	White	LE	07:20:00	54	1	Lean	Easy
977	977	934 LE	AM	1	21	16/05/2014	934	B	934.B	Purple	White	LE	07:20:00	74.6	1	Lean	Easy
978	978	934 LE	PM	1	11	06/05/2014	934	B	934.B	Purple	White	LE	16:00:00	62	1	Lean	Easy
979	979	934 LE	PM	1	15	10/05/2014	934	B	934.B	Purple	White	LE	16:30:00	76.5	1	Lean	Easy
980	980	934 LH	PM	1	8	03/05/2014	934	C	934.C	Purple	Blue	LH	15:45:00	44.5	1	Lean	Hard
981	981	934 LH	AM	1	7	02/05/2014	934	C	934.C	Purple	Blue	LH	07:00:00	34.3	1	Lean	Hard
982	982	934 LH	PM	1	13	08/05/2014	934	C	934.C	Purple	Blue	LH	16:30:00	60.2	1	Lean	Hard
983	983	934 LH	PM	1	23	18/05/2014	934	C	934.C	Purple	Blue	LH		NA	1	Lean	Hard
984	984	934 LH	AM	1	18	13/05/2014	934	C	934.C	Purple	Blue	LH	07:20:00	73.5	1	Lean	Hard
985	985	934 LH	PM	1	6	01/05/2014	934	C	934.C	Purple	Blue	LH	15:45:00	37.5	1	Lean	Hard
986	986	934 LH	PM	1	21	16/05/2014	934	C	934.C	Purple	Blue	LH		NA	1	Lean	Hard
987	987	934 LH	AM	1	25	20/05/2014	934	C	934.C	Purple	Blue	LH	08:00:00	NA	1	Lean	Hard
988	988	934 LH	PM	1	15	10/05/2014	934	C	934.C	Purple	Blue	LH	16:30:00	68.5	1	Lean	Hard
989	989	934 LH	PM	1	18	13/05/2014	934	C	934.C	Purple	Blue	LH	16:55:00	83.2	1	Lean	Hard
990	990	934 LH	AM	1	12	07/05/2014	934	C	934.C	Purple	Blue	LH	07:20:00	47.7	1	Lean	Hard
991	991	934 LH	PM	1	7	02/05/2014	934	C	934.C	Purple	Blue	LH	15:45:00	41.9	1	Lean	Hard
992	992	934 LH	PM	1	16	11/05/2014	934	C	934.C	Purple	Blue	LH	11:42:00	75.4	1	Lean	Hard
993	993	934 LH	AM	1	6	01/05/2014	934	C	934.C	Purple	Blue	LH	07:00:00	31.3	1	Lean	Hard
994	994	934 LH	PM	1	5	30/04/2014	934	C	934.C	Purple	Blue	LH	13:00:00	30.5	1	Lean	Hard
995	995	934 LH	PM	1	20	15/05/2014	934	C	934.C	Purple	Blue	LH	17:35:00	80.4	1	Lean	Hard
996	996	934 LH	PM	1	11	06/05/2014	934	C	934.C	Purple	Blue	LH	16:00:00	54.4	1	Lean	Hard
997	997	934 LH	AM	1	16	11/05/2014	934	C	934.C	Purple	Blue	LH	07:20:00	60.5	1	Lean	Hard
998	998	934 LH	AM	1	20	15/05/2014	934	C	934.C	Purple	Blue	LH	07:20:00	73.4	1	Lean	Hard
999	999	934 LH	PM	1	24	19/05/2014	934	C	934.C	Purple	Blue	LH		NA	1	Lean	Hard
1000	1000	934 LH	Arrival	1	5	30/04/2014	934	C	934.C	Purple	Blue	LH	13:00:00	30.5	1	Lean	Hard
1001	1001	934 LH	AM	1	26	21/05/2014	934	C	934.C	Purple	Blue	LH	08:30:00	NA	1	Lean	Hard
1002	1002	934 LH	AM	1	11	06/05/2014	934	C	934.C	Purple	Blue	LH	07:20:00	47.7	1	Lean	Hard
1003	1003	934 LH	PM	1	17	12/05/2014	934	C	934.C	Purple	Blue	LH	17:08:00	88.1	1	Lean	Hard
1004	1004	934 LH	AM	1	24	19/05/2014	934	C	934.C	Purple	Blue	LH	08:00:00	NA	1	Lean	Hard
1005	1005	934 LH	PM	1	22	17/05/2014	934	C	934.C	Purple	Blue	LH		NA	1	Lean	Hard
1006	1006	934 LH	AM	1	9	04/05/2014	934	C	934.C	Purple	Blue	LH	07:35:00	41.2	1	Lean	Hard
1007	1007	934 LH	AM	1	14	09/05/2014	934	C	934.C	Purple	Blue	LH	07:20:00	53.6	1	Lean	Hard
1008	1008	934 LH	PM	1	12	07/05/2014	934	C	934.C	Purple	Blue	LH	16:30:00	56.3	1	Lean	Hard
1009	1009	934 LH	AM	1	10	05/05/2014	934	C	934.C	Purple	Blue	LH	07:35:00	45.4	1	Lean	Hard
1010	1010	934 LH	PM	1	19	14/05/2014	934	C	934.C	Purple	Blue	LH	16:55:00	78.4	1	Lean	Hard
1011	1011	934 LH	AM	1	17	12/05/2014	934	C	934.C	Purple	Blue	LH	07:20:00	65.6	1	Lean	Hard
1012	1012	934 LH	AM	1	22	17/05/2014	934	C	934.C	Purple	Blue	LH	07:30:00	69.9	1	Lean	Hard
1013	1013	934 LH	PM	1	10	05/05/2014	934	C	934.C	Purple	Blue	LH	16:00:00	50.5	1	Lean	Hard
1014	1014	934 LH	PM	1	14	09/05/2014	934	C	934.C	Purple	Blue	LH	16:30:00	66.8	1	Lean	Hard
1015	1015	934 LH	PM	1	9	04/05/2014	934	C	934.C	Purple	Blue	LH	16:00:00	48.4	1	Lean	Hard
1016	1016	934 LH	AM	1	23	18/05/2014	934	C	934.C	Purple	Blue	LH	07:15:00	70.3	1	Lean	Hard
1017	1017	934 LH	AM	1	15	10/05/2014	934	C	934.C	Purple	Blue	LH	07:20:00	56.5	1	Lean	Hard
1018	1018	934 LH	AM	1	13	08/05/2014	934	C	934.C	Purple	Blue	LH	07:20:00	50.5	1	Lean	Hard
1019	1019	934 LH	AM	1	19	14/05/2014	934	C	934.C	Purple	Blue	LH	07:20:00	73.9	1	Lean	Hard
1020	1020	934 LH	AM	1	5	01/05/2014	934	C	934.C	Purple	Blue	LH	13:00:00	30.5	1	Lean	Hard
1021	1021	934 LH	AM	1	8	03/05/2014	934	C	934.C	Purple	Blue	LH	07:00:00	37	1	Lean	Hard
1022	1022	934 LH	AM	1	21	16/05/2014	934	C	934.C	Purple	Blue	LH	07:20:00	74.4	1	Lean	Hard
1023	1023	934 PE	AM	1	23	18/05/2014	934	A	934.A	Purple	Black	PE	07:15:00	NA	1	Plenty	Easy
1024	1024	934 PE	AM	1	26	21/05/2014	934	A	934.A	Purple	Black	PE	08:30:00	NA	1	Plenty	Easy
1025	1025	934 PE	PM	1	15	10/05/2014	934	A	934.A	Purple	Black	PE	16:30:00	89.5	1	Plenty	Easy
1026	1026	934 PE	PM	1	8	03/05/2014	934	A	934.A	Purple	Black	PE	15:45:00	58.9	1	Plenty	Easy
1027	1027	934 PE	AM	1	7	02/05/2014	934	A	934.A	Purple	Black	PE	07:00:00	36	1	Plenty	Easy
1028	1028	934 PE	PM	1	16	11/05/2014	934	A	934.A	Purple	Black	PE	11:29:00	89.1	1	Plenty	Easy
1029	1029	934 PE	AM	1	18	13/05/2014	934	A	934.A	Purple	Black	PE	07:20:00	77.8	1	Plenty	Easy
1030	1030	934 PE	AM	1	14	09/05/2014	934	A	934.A	Purple	Black	PE	07:20:00	74	1	Plenty	Easy
1031	1031	934 PE	PM	1	23	18/05/2014	934	A	934.A	Purple	Black	PE		NA	1	Plenty	Easy
1032	1032	934 PE	AM	1	12	07/05/2014	934	A	934.A	Purple	Black	PE	07:20:00	68.5	1	Plenty	Easy
1033	1033	934 PE	AM	1	15	10/05/2014	934	A	934.A	Purple	Black	PE	07:20:00	74.8	1	Plenty	Easy
1034	1034	934 PE	PM	1	19	14/05/2014	934	A	934.A	Purple	Black	PE	16:55:00	83.5	1	Plenty	Easy
1035	1035	934 PE	AM	1	20	15/05/2014	934	A	934.A	Purple	Black	PE	07:20:00	77.4	1	Plenty	Easy
1036	1036	934 PE	PM	1	14	09/05/2014	934	A	934.A	Purple	Black	PE	16:30:00	85.7	1	Plenty	Easy
1037	1037	934 PE	PM	1	5	30/04/2014	934	A	934.A	Purple	Black	PE	13:00:00	35.9	1	Plenty	Easy
1038	1038	934 PE	PM	1	18	13/05/2014	934	A	934.A	Purple	Black	PE	16:55:00	85.3	1	Plenty	Easy
1039	1039	934 PE	PM	1	11	06/05/2014	934	A	934.A	Purple	Black	PE	16:00:00	75.2	1	Plenty	Easy
1040	1040	934 PE	PM	1	6	01/05/2014	934	A	934.A	Purple	Black	PE	15:45:00	43.4	1	Plenty	Easy
1041	1041	934 PE	AM	1	6	01/05/2014	934	A	934.A	Purple	Black	PE	07:00:00	32.5	1	Plenty	Easy
1042	1042	934 PE	PM	1	21	16/05/2014	934	A	934.A	Purple	Black	PE		NA	1	Plenty	Easy
1043	1043	934 PE	PM	1	7	02/05/2014	934	A	934.A	Purple	Black	PE	15:45:00	48.3	1	Plenty	Easy
1044	1044	934 PE	AM	1	25	20/05/2014	934	A	934.A	Purple	Black	PE	08:00:00	NA	1	Plenty	Easy
1045	1045	934 PE	AM	1	8	03/05/2014	934	A	934.A	Purple	Black	PE	07:00:00	44.2	1	Plenty	Easy
1046	1046	934 PE	PM	1	24	19/05/2014	934	A	934.A	Purple	Black	PE		NA	1	Plenty	Easy
1047	1047	934 PE	AM	1	5	01/05/2014	934	A	934.A	Purple	Black	PE	13:00:00	35.9	1	Plenty	Easy
1048	1048	934 PE	AM	1	11	06/05/2014	934	A	934.A	Purple	Black	PE	07:20:00	64	1	Plenty	Easy
1049	1049	934 PE	PM	1	20	15/05/2014	934	A	934.A	Purple	Black	PE	17:35:00	84.1	1	Plenty	Easy
1050	1050	934 PE	AM	1	22	17/05/2014	934	A	934.A	Purple	Black	PE	07:30:00	74	1	Plenty	Easy
1051	1051	934 PE	PM	1	12	07/05/2014	934	A	934.A	Purple	Black	PE	16:30:00	79.4	1	Plenty	Easy
1052	1052	934 PE	AM	1	19	14/05/2014	934	A	934.A	Purple	Black	PE	07:20:00	77.4	1	Plenty	Easy
1053	1053	934 PE	AM	1	17	12/05/2014	934	A	934.A	Purple	Black	PE	07:20:00	73.6	1	Plenty	Easy
1054	1054	934 PE	PM	1	13	08/05/2014	934	A	934.A	Purple	Black	PE	16:30:00	85	1	Plenty	Easy
1055	1055	934 PE	AM	1	21	16/05/2014	934	A	934.A	Purple	Black	PE	07:20:00	77.2	1	Plenty	Easy
1056	1056	934 PE	AM	1	24	19/05/2014	934	A	934.A	Purple	Black	PE	08:00:00	NA	1	Plenty	Easy
1057	1057	934 PE	AM	1	10	05/05/2014	934	A	934.A	Purple	Black	PE	07:35:00	58.6	1	Plenty	Easy
1058	1058	934 PE	PM	1	17	12/05/2014	934	A	934.A	Purple	Black	PE	17:08:00	88.5	1	Plenty	Easy
1059	1059	934 PE	AM	1	9	04/05/2014	934	A	934.A	Purple	Black	PE	07:35:00	52.6	1	Plenty	Easy
1060	1060	934 PE	AM	1	13	08/05/2014	934	A	934.A	Purple	Black	PE	07:20:00	70.6	1	Plenty	Easy
1061	1061	934 PE	PM	1	22	17/05/2014	934	A	934.A	Purple	Black	PE		NA	1	Plenty	Easy
1062	1062	934 PE	AM	1	16	11/05/2014	934	A	934.A	Purple	Black	PE	07:20:00	74.3	1	Plenty	Easy
1063	1063	934 PE	Arrival	1	5	30/04/2014	934	A	934.A	Purple	Black	PE	13:00:00	35.9	1	Plenty	Easy
1064	1064	934 PE	PM	1	9	04/05/2014	934	A	934.A	Purple	Black	PE	16:00:00	70.6	1	Plenty	Easy
1065	1065	934 PE	PM	1	10	05/05/2014	934	A	934.A	Purple	Black	PE	16:00:00	71.7	1	Plenty	Easy
1066	1066	934 PH	AM	1	5	01/05/2014	934	D	934.D	Purple	Yellow	PH	13:00:00	34.4	0	Plenty	Hard
1067	1067	934 PH	AM	1	8	03/05/2014	934	D	934.D	Purple	Yellow	PH	07:00:00	47.7	0	Plenty	Hard
1068	1068	934 PH	PM	1	11	06/05/2014	934	D	934.D	Purple	Yellow	PH	16:00:00	71.8	0	Plenty	Hard
1069	1069	934 PH	AM	1	13	08/05/2014	934	D	934.D	Purple	Yellow	PH	07:20:00	68.1	0	Plenty	Hard
1070	1070	934 PH	AM	1	23	18/05/2014	934	D	934.D	Purple	Yellow	PH	07:15:00	NA	0	Plenty	Hard
1071	1071	934 PH	PM	1	16	11/05/2014	934	D	934.D	Purple	Yellow	PH	12:30:00	81	0	Plenty	Hard
1072	1072	934 PH	AM	1	10	05/05/2014	934	D	934.D	Purple	Yellow	PH	07:35:00	60.2	0	Plenty	Hard
1073	1073	934 PH	PM	1	23	18/05/2014	934	D	934.D	Purple	Yellow	PH		NA	0	Plenty	Hard
1074	1074	934 PH	PM	1	9	04/05/2014	934	D	934.D	Purple	Yellow	PH	16:00:00	66.1	0	Plenty	Hard
1075	1075	934 PH	PM	1	7	02/05/2014	934	D	934.D	Purple	Yellow	PH	15:45:00	52.6	0	Plenty	Hard
1076	1076	934 PH	AM	1	24	19/05/2014	934	D	934.D	Purple	Yellow	PH	08:00:00	NA	0	Plenty	Hard
1077	1077	934 PH	AM	1	16	11/05/2014	934	D	934.D	Purple	Yellow	PH	07:20:00	76.6	0	Plenty	Hard
1078	1078	934 PH	AM	1	26	21/05/2014	934	D	934.D	Purple	Yellow	PH	08:30:00	NA	0	Plenty	Hard
1079	1079	934 PH	PM	1	14	09/05/2014	934	D	934.D	Purple	Yellow	PH	16:30:00	86	0	Plenty	Hard
1080	1080	934 PH	PM	1	21	16/05/2014	934	D	934.D	Purple	Yellow	PH		NA	0	Plenty	Hard
1081	1081	934 PH	AM	1	6	01/05/2014	934	D	934.D	Purple	Yellow	PH	07:00:00	33.1	0	Plenty	Hard
1082	1082	934 PH	AM	1	14	09/05/2014	934	D	934.D	Purple	Yellow	PH	07:20:00	70.3	0	Plenty	Hard
1083	1083	934 PH	PM	1	5	30/04/2014	934	D	934.D	Purple	Yellow	PH	13:00:00	34.4	0	Plenty	Hard
1084	1084	934 PH	PM	1	8	03/05/2014	934	D	934.D	Purple	Yellow	PH	15:45:00	57.8	0	Plenty	Hard
1085	1085	934 PH	AM	1	19	14/05/2014	934	D	934.D	Purple	Yellow	PH	07:20:00	78.5	0	Plenty	Hard
1086	1086	934 PH	AM	1	21	16/05/2014	934	D	934.D	Purple	Yellow	PH	07:20:00	74.2	0	Plenty	Hard
1087	1087	934 PH	PM	1	13	08/05/2014	934	D	934.D	Purple	Yellow	PH	16:30:00	78.7	0	Plenty	Hard
1088	1088	934 PH	PM	1	20	15/05/2014	934	D	934.D	Purple	Yellow	PH	17:35:00	80.6	0	Plenty	Hard
1089	1089	934 PH	AM	1	12	07/05/2014	934	D	934.D	Purple	Yellow	PH	07:20:00	66	0	Plenty	Hard
1090	1090	934 PH	PM	1	19	14/05/2014	934	D	934.D	Purple	Yellow	PH	16:55:00	83.4	0	Plenty	Hard
1091	1091	934 PH	AM	1	9	04/05/2014	934	D	934.D	Purple	Yellow	PH	07:35:00	56.9	0	Plenty	Hard
1092	1092	934 PH	PM	1	22	17/05/2014	934	D	934.D	Purple	Yellow	PH		NA	0	Plenty	Hard
1093	1093	934 PH	AM	1	22	17/05/2014	934	D	934.D	Purple	Yellow	PH	07:30:00	72.6	0	Plenty	Hard
1094	1094	934 PH	PM	1	6	01/05/2014	934	D	934.D	Purple	Yellow	PH	15:45:00	44.4	0	Plenty	Hard
1095	1095	934 PH	PM	1	15	10/05/2014	934	D	934.D	Purple	Yellow	PH	16:30:00	88.8	0	Plenty	Hard
1096	1096	934 PH	AM	1	18	13/05/2014	934	D	934.D	Purple	Yellow	PH	07:20:00	78.4	0	Plenty	Hard
1097	1097	934 PH	PM	1	24	19/05/2014	934	D	934.D	Purple	Yellow	PH		NA	0	Plenty	Hard
1098	1098	934 PH	PM	1	12	07/05/2014	934	D	934.D	Purple	Yellow	PH	16:30:00	76.5	0	Plenty	Hard
1099	1099	934 PH	PM	1	18	13/05/2014	934	D	934.D	Purple	Yellow	PH	16:55:00	85.5	0	Plenty	Hard
1100	1100	934 PH	PM	1	17	12/05/2014	934	D	934.D	Purple	Yellow	PH	17:08:00	88.3	0	Plenty	Hard
1101	1101	934 PH	AM	1	7	02/05/2014	934	D	934.D	Purple	Yellow	PH	07:00:00	39.7	0	Plenty	Hard
1102	1102	934 PH	AM	1	11	06/05/2014	934	D	934.D	Purple	Yellow	PH	07:20:00	64.9	0	Plenty	Hard
1103	1103	934 PH	AM	1	17	12/05/2014	934	D	934.D	Purple	Yellow	PH	07:20:00	74.3	0	Plenty	Hard
1104	1104	934 PH	AM	1	20	15/05/2014	934	D	934.D	Purple	Yellow	PH	07:20:00	78.1	0	Plenty	Hard
1105	1105	934 PH	AM	1	15	10/05/2014	934	D	934.D	Purple	Yellow	PH	07:20:00	75.1	0	Plenty	Hard
1106	1106	934 PH	Arrival	1	5	30/04/2014	934	D	934.D	Purple	Yellow	PH	13:00:00	34.4	0	Plenty	Hard
1107	1107	934 PH	AM	1	25	20/05/2014	934	D	934.D	Purple	Yellow	PH	08:00:00	NA	0	Plenty	Hard
1108	1108	934 PH	PM	1	10	05/05/2014	934	D	934.D	Purple	Yellow	PH	16:00:00	68.4	0	Plenty	Hard
1109	1109	943 LE	AM	1	5	01/05/2014	943	A	943.A	Red	Black	LE	13:00:00	30.6	1	Lean	Easy
1110	1110	943 LE	PM	1	5	30/04/2014	943	A	943.A	Red	Black	LE	13:00:00	30.6	1	Lean	Easy
1111	1111	943 LE	AM	1	9	04/05/2014	943	A	943.A	Red	Black	LE	07:35:00	40.4	1	Lean	Easy
1112	1112	943 LE	Arrival	1	5	30/04/2014	943	A	943.A	Red	Black	LE	13:00:00	30.6	1	Lean	Easy
1113	1113	943 LE	AM	1	16	11/05/2014	943	A	943.A	Red	Black	LE	07:20:00	60.9	1	Lean	Easy
1114	1114	943 LE	AM	1	14	09/05/2014	943	A	943.A	Red	Black	LE	07:20:00	57.5	1	Lean	Easy
1115	1115	943 LE	PM	1	14	09/05/2014	943	A	943.A	Red	Black	LE	16:30:00	65.8	1	Lean	Easy
1116	1116	943 LE	AM	1	24	19/05/2014	943	A	943.A	Red	Black	LE	08:00:00	NA	1	Lean	Easy
1117	1117	943 LE	PM	1	12	07/05/2014	943	A	943.A	Red	Black	LE	16:30:00	58.7	1	Lean	Easy
1118	1118	943 LE	AM	1	13	08/05/2014	943	A	943.A	Red	Black	LE	07:20:00	51.8	1	Lean	Easy
1119	1119	943 LE	AM	1	26	21/05/2014	943	A	943.A	Red	Black	LE	08:30:00	NA	1	Lean	Easy
1120	1120	943 LE	PM	1	19	14/05/2014	943	A	943.A	Red	Black	LE	16:55:00	78.4	1	Lean	Easy
1121	1121	943 LE	AM	1	22	17/05/2014	943	A	943.A	Red	Black	LE	07:30:00	69.9	1	Lean	Easy
1122	1122	943 LE	AM	1	25	20/05/2014	943	A	943.A	Red	Black	LE	08:00:00	NA	1	Lean	Easy
1123	1123	943 LE	AM	1	18	13/05/2014	943	A	943.A	Red	Black	LE	07:20:00	69.6	1	Lean	Easy
1124	1124	943 LE	PM	1	21	16/05/2014	943	A	943.A	Red	Black	LE		NA	1	Lean	Easy
1125	1125	943 LE	PM	1	7	02/05/2014	943	A	943.A	Red	Black	LE	15:45:00	42.9	1	Lean	Easy
1126	1126	943 LE	PM	1	22	17/05/2014	943	A	943.A	Red	Black	LE		NA	1	Lean	Easy
1127	1127	943 LE	PM	1	10	05/05/2014	943	A	943.A	Red	Black	LE	16:00:00	54.3	1	Lean	Easy
1128	1128	943 LE	AM	1	7	02/05/2014	943	A	943.A	Red	Black	LE	07:00:00	33.8	1	Lean	Easy
1129	1129	943 LE	AM	1	8	03/05/2014	943	A	943.A	Red	Black	LE	07:00:00	39.3	1	Lean	Easy
1130	1130	943 LE	PM	1	15	10/05/2014	943	A	943.A	Red	Black	LE	16:30:00	66.9	1	Lean	Easy
1131	1131	943 LE	PM	1	8	03/05/2014	943	A	943.A	Red	Black	LE	15:45:00	47.1	1	Lean	Easy
1132	1132	943 LE	PM	1	24	19/05/2014	943	A	943.A	Red	Black	LE		NA	1	Lean	Easy
1133	1133	943 LE	AM	1	19	14/05/2014	943	A	943.A	Red	Black	LE	07:20:00	69.8	1	Lean	Easy
1134	1134	943 LE	PM	1	13	08/05/2014	943	A	943.A	Red	Black	LE	16:30:00	64.4	1	Lean	Easy
1135	1135	943 LE	PM	1	9	04/05/2014	943	A	943.A	Red	Black	LE	16:00:00	51.1	1	Lean	Easy
1136	1136	943 LE	PM	1	17	12/05/2014	943	A	943.A	Red	Black	LE	16:50:00	82.1	1	Lean	Easy
1137	1137	943 LE	AM	1	6	01/05/2014	943	A	943.A	Red	Black	LE	07:00:00	31.4	1	Lean	Easy
1138	1138	943 LE	PM	1	11	06/05/2014	943	A	943.A	Red	Black	LE	16:00:00	57.4	1	Lean	Easy
1139	1139	943 LE	AM	1	21	16/05/2014	943	A	943.A	Red	Black	LE	07:20:00	72.5	1	Lean	Easy
1140	1140	943 LE	PM	1	16	11/05/2014	943	A	943.A	Red	Black	LE	11:19:00	68.4	1	Lean	Easy
1141	1141	943 LE	AM	1	15	10/05/2014	943	A	943.A	Red	Black	LE	07:20:00	56.6	1	Lean	Easy
1142	1142	943 LE	PM	1	18	13/05/2014	943	A	943.A	Red	Black	LE	16:55:00	78.4	1	Lean	Easy
1143	1143	943 LE	AM	1	23	18/05/2014	943	A	943.A	Red	Black	LE	07:15:00	69.9	1	Lean	Easy
1144	1144	943 LE	AM	1	12	07/05/2014	943	A	943.A	Red	Black	LE	07:20:00	52.8	1	Lean	Easy
1145	1145	943 LE	AM	1	11	06/05/2014	943	A	943.A	Red	Black	LE	07:20:00	50.3	1	Lean	Easy
1146	1146	943 LE	PM	1	23	18/05/2014	943	A	943.A	Red	Black	LE		NA	1	Lean	Easy
1147	1147	943 LE	AM	1	17	12/05/2014	943	A	943.A	Red	Black	LE	07:20:00	63.3	1	Lean	Easy
1148	1148	943 LE	AM	1	20	15/05/2014	943	A	943.A	Red	Black	LE	07:20:00	70.3	1	Lean	Easy
1149	1149	943 LE	PM	1	20	15/05/2014	943	A	943.A	Red	Black	LE	17:35:00	79.1	1	Lean	Easy
1150	1150	943 LE	PM	1	6	01/05/2014	943	A	943.A	Red	Black	LE	15:45:00	36.7	1	Lean	Easy
1151	1151	943 LE	AM	1	10	05/05/2014	943	A	943.A	Red	Black	LE	07:35:00	45.4	1	Lean	Easy
1152	1152	943 LH	PM	1	22	17/05/2014	943	D	943.D	Red	Yellow	LH		NA	0	Lean	Hard
1153	1153	943 LH	AM	1	16	11/05/2014	943	D	943.D	Red	Yellow	LH	07:20:00	59.1	0	Lean	Hard
1154	1154	943 LH	AM	1	26	21/05/2014	943	D	943.D	Red	Yellow	LH	08:30:00	NA	0	Lean	Hard
1155	1155	943 LH	PM	1	8	03/05/2014	943	D	943.D	Red	Yellow	LH	15:45:00	44.9	0	Lean	Hard
1156	1156	943 LH	AM	1	18	13/05/2014	943	D	943.D	Red	Yellow	LH	07:20:00	73	0	Lean	Hard
1157	1157	943 LH	PM	1	24	19/05/2014	943	D	943.D	Red	Yellow	LH		NA	0	Lean	Hard
1158	1158	943 LH	PM	1	13	08/05/2014	943	D	943.D	Red	Yellow	LH	16:30:00	58.6	0	Lean	Hard
1159	1159	943 LH	PM	1	5	30/04/2014	943	D	943.D	Red	Yellow	LH	13:00:00	35	0	Lean	Hard
1160	1160	943 LH	PM	1	10	05/05/2014	943	D	943.D	Red	Yellow	LH	16:00:00	52	0	Lean	Hard
1161	1161	943 LH	AM	1	22	17/05/2014	943	D	943.D	Red	Yellow	LH	07:30:00	66.3	0	Lean	Hard
1162	1162	943 LH	AM	1	6	01/05/2014	943	D	943.D	Red	Yellow	LH	07:00:00	33.4	0	Lean	Hard
1163	1163	943 LH	AM	1	7	02/05/2014	943	D	943.D	Red	Yellow	LH	07:00:00	36.4	0	Lean	Hard
1164	1164	943 LH	Arrival	1	5	30/04/2014	943	D	943.D	Red	Yellow	LH	13:00:00	35	0	Lean	Hard
1165	1165	943 LH	PM	1	17	12/05/2014	943	D	943.D	Red	Yellow	LH	16:50:00	87.2	0	Lean	Hard
1166	1166	943 LH	AM	1	24	19/05/2014	943	D	943.D	Red	Yellow	LH	08:00:00	NA	0	Lean	Hard
1167	1167	943 LH	PM	1	18	13/05/2014	943	D	943.D	Red	Yellow	LH	16:55:00	81.2	0	Lean	Hard
1168	1168	943 LH	AM	1	10	05/05/2014	943	D	943.D	Red	Yellow	LH	07:35:00	45.2	0	Lean	Hard
1169	1169	943 LH	AM	1	12	07/05/2014	943	D	943.D	Red	Yellow	LH	07:20:00	47.9	0	Lean	Hard
1170	1170	943 LH	PM	1	19	14/05/2014	943	D	943.D	Red	Yellow	LH	16:55:00	75	0	Lean	Hard
1171	1171	943 LH	PM	1	6	01/05/2014	943	D	943.D	Red	Yellow	LH	15:45:00	40.5	0	Lean	Hard
1172	1172	943 LH	PM	1	7	02/05/2014	943	D	943.D	Red	Yellow	LH	15:45:00	43.6	0	Lean	Hard
1173	1173	943 LH	AM	1	19	14/05/2014	943	D	943.D	Red	Yellow	LH	07:20:00	71.6	0	Lean	Hard
1174	1174	943 LH	PM	1	21	16/05/2014	943	D	943.D	Red	Yellow	LH		NA	0	Lean	Hard
1175	1175	943 LH	AM	1	14	09/05/2014	943	D	943.D	Red	Yellow	LH	07:20:00	52.7	0	Lean	Hard
1176	1176	943 LH	PM	1	11	06/05/2014	943	D	943.D	Red	Yellow	LH	16:00:00	52.9	0	Lean	Hard
1177	1177	943 LH	AM	1	11	06/05/2014	943	D	943.D	Red	Yellow	LH	07:20:00	47.5	0	Lean	Hard
1178	1178	943 LH	AM	1	21	16/05/2014	943	D	943.D	Red	Yellow	LH	07:20:00	70.3	0	Lean	Hard
1179	1179	943 LH	AM	1	25	20/05/2014	943	D	943.D	Red	Yellow	LH	08:00:00	NA	0	Lean	Hard
1180	1180	943 LH	AM	1	23	18/05/2014	943	D	943.D	Red	Yellow	LH	07:15:00	NA	0	Lean	Hard
1181	1181	943 LH	PM	1	15	10/05/2014	943	D	943.D	Red	Yellow	LH	16:30:00	67.5	0	Lean	Hard
1182	1182	943 LH	AM	1	5	01/05/2014	943	D	943.D	Red	Yellow	LH	13:00:00	35	0	Lean	Hard
1183	1183	943 LH	PM	1	12	07/05/2014	943	D	943.D	Red	Yellow	LH	16:30:00	54.7	0	Lean	Hard
1184	1184	943 LH	PM	1	23	18/05/2014	943	D	943.D	Red	Yellow	LH		NA	0	Lean	Hard
1185	1185	943 LH	AM	1	17	12/05/2014	943	D	943.D	Red	Yellow	LH	07:20:00	62.8	0	Lean	Hard
1186	1186	943 LH	AM	1	8	03/05/2014	943	D	943.D	Red	Yellow	LH	07:00:00	39.1	0	Lean	Hard
1187	1187	943 LH	AM	1	13	08/05/2014	943	D	943.D	Red	Yellow	LH	07:20:00	49.8	0	Lean	Hard
1188	1188	943 LH	AM	1	20	15/05/2014	943	D	943.D	Red	Yellow	LH	07:20:00	69.4	0	Lean	Hard
1189	1189	943 LH	AM	1	9	04/05/2014	943	D	943.D	Red	Yellow	LH	07:35:00	42.5	0	Lean	Hard
1190	1190	943 LH	PM	1	14	09/05/2014	943	D	943.D	Red	Yellow	LH	16:30:00	64.1	0	Lean	Hard
1191	1191	943 LH	PM	1	20	15/05/2014	943	D	943.D	Red	Yellow	LH	17:35:00	81.6	0	Lean	Hard
1192	1192	943 LH	PM	1	9	04/05/2014	943	D	943.D	Red	Yellow	LH	16:00:00	48.1	0	Lean	Hard
1193	1193	943 LH	AM	1	15	10/05/2014	943	D	943.D	Red	Yellow	LH	07:20:00	55.6	0	Lean	Hard
1194	1194	943 LH	PM	1	16	11/05/2014	943	D	943.D	Red	Yellow	LH	12:19:00	69.8	0	Lean	Hard
1195	1195	943 PE	PM	1	24	19/05/2014	943	B	943.B	Red	White	PE		NA	0	Plenty	Easy
1196	1196	943 PE	PM	1	11	06/05/2014	943	B	943.B	Red	White	PE	16:00:00	74.5	0	Plenty	Easy
1197	1197	943 PE	PM	1	18	13/05/2014	943	B	943.B	Red	White	PE	16:55:00	75	0	Plenty	Easy
1198	1198	943 PE	PM	1	7	02/05/2014	943	B	943.B	Red	White	PE	15:45:00	50.4	0	Plenty	Easy
1199	1199	943 PE	AM	1	18	13/05/2014	943	B	943.B	Red	White	PE	07:20:00	75.7	0	Plenty	Easy
1200	1200	943 PE	PM	1	22	17/05/2014	943	B	943.B	Red	White	PE		NA	0	Plenty	Easy
1201	1201	943 PE	Arrival	1	5	30/04/2014	943	B	943.B	Red	White	PE	13:00:00	32.7	0	Plenty	Easy
1202	1202	943 PE	AM	1	11	06/05/2014	943	B	943.B	Red	White	PE	07:20:00	65.3	0	Plenty	Easy
1203	1203	943 PE	AM	1	7	02/05/2014	943	B	943.B	Red	White	PE	07:00:00	40.1	0	Plenty	Easy
1204	1204	943 PE	AM	1	25	20/05/2014	943	B	943.B	Red	White	PE	08:00:00	NA	0	Plenty	Easy
1205	1205	943 PE	AM	1	16	11/05/2014	943	B	943.B	Red	White	PE	07:20:00	70.7	0	Plenty	Easy
1206	1206	943 PE	AM	1	22	17/05/2014	943	B	943.B	Red	White	PE	07:30:00	68.7	0	Plenty	Easy
1207	1207	943 PE	AM	1	17	12/05/2014	943	B	943.B	Red	White	PE	07:20:00	70.4	0	Plenty	Easy
1208	1208	943 PE	PM	1	12	07/05/2014	943	B	943.B	Red	White	PE	16:30:00	76.6	0	Plenty	Easy
1209	1209	943 PE	PM	1	23	18/05/2014	943	B	943.B	Red	White	PE		NA	0	Plenty	Easy
1210	1210	943 PE	AM	1	20	15/05/2014	943	B	943.B	Red	White	PE	07:20:00	69.2	0	Plenty	Easy
1211	1211	943 PE	AM	1	10	05/05/2014	943	B	943.B	Red	White	PE	07:35:00	59.2	0	Plenty	Easy
1212	1212	943 PE	PM	1	16	11/05/2014	943	B	943.B	Red	White	PE	12:12:00	78.4	0	Plenty	Easy
1213	1213	943 PE	PM	1	17	12/05/2014	943	B	943.B	Red	White	PE	16:50:00	88.9	0	Plenty	Easy
1214	1214	943 PE	PM	1	19	14/05/2014	943	B	943.B	Red	White	PE	16:55:00	75.3	0	Plenty	Easy
1215	1215	943 PE	AM	1	5	01/05/2014	943	B	943.B	Red	White	PE	13:00:00	32.7	0	Plenty	Easy
1216	1216	943 PE	PM	1	20	15/05/2014	943	B	943.B	Red	White	PE	17:35:00	76.5	0	Plenty	Easy
1217	1217	943 PE	PM	1	21	16/05/2014	943	B	943.B	Red	White	PE		NA	0	Plenty	Easy
1218	1218	943 PE	PM	1	8	03/05/2014	943	B	943.B	Red	White	PE	15:45:00	59.6	0	Plenty	Easy
1219	1219	943 PE	AM	1	14	09/05/2014	943	B	943.B	Red	White	PE	07:20:00	70.3	0	Plenty	Easy
1220	1220	943 PE	PM	1	6	01/05/2014	943	B	943.B	Red	White	PE	15:45:00	43.6	0	Plenty	Easy
1221	1221	943 PE	AM	1	13	08/05/2014	943	B	943.B	Red	White	PE	07:20:00	69.3	0	Plenty	Easy
1222	1222	943 PE	AM	1	6	01/05/2014	943	B	943.B	Red	White	PE	07:00:00	33	0	Plenty	Easy
1223	1223	943 PE	PM	1	14	09/05/2014	943	B	943.B	Red	White	PE	16:30:00	82.3	0	Plenty	Easy
1224	1224	943 PE	AM	1	19	14/05/2014	943	B	943.B	Red	White	PE	07:20:00	70	0	Plenty	Easy
1225	1225	943 PE	PM	1	15	10/05/2014	943	B	943.B	Red	White	PE	16:30:00	84.2	0	Plenty	Easy
1226	1226	943 PE	AM	1	24	19/05/2014	943	B	943.B	Red	White	PE	08:00:00	NA	0	Plenty	Easy
1227	1227	943 PE	PM	1	9	04/05/2014	943	B	943.B	Red	White	PE	16:00:00	66.3	0	Plenty	Easy
1228	1228	943 PE	AM	1	21	16/05/2014	943	B	943.B	Red	White	PE	07:20:00	69.8	0	Plenty	Easy
1229	1229	943 PE	AM	1	26	21/05/2014	943	B	943.B	Red	White	PE	08:30:00	NA	0	Plenty	Easy
1230	1230	943 PE	PM	1	13	08/05/2014	943	B	943.B	Red	White	PE	16:30:00	79.7	0	Plenty	Easy
1231	1231	943 PE	AM	1	15	10/05/2014	943	B	943.B	Red	White	PE	07:20:00	71.9	0	Plenty	Easy
1232	1232	943 PE	AM	1	9	04/05/2014	943	B	943.B	Red	White	PE	07:35:00	54.2	0	Plenty	Easy
1233	1233	943 PE	AM	1	12	07/05/2014	943	B	943.B	Red	White	PE	07:20:00	70.5	0	Plenty	Easy
1234	1234	943 PE	PM	1	10	05/05/2014	943	B	943.B	Red	White	PE	16:00:00	70.9	0	Plenty	Easy
1235	1235	943 PE	PM	1	5	30/04/2014	943	B	943.B	Red	White	PE	13:00:00	32.7	0	Plenty	Easy
1236	1236	943 PE	AM	1	23	18/05/2014	943	B	943.B	Red	White	PE	07:15:00	NA	0	Plenty	Easy
1237	1237	943 PE	AM	1	8	03/05/2014	943	B	943.B	Red	White	PE	07:00:00	45.9	0	Plenty	Easy
1238	1238	943 PH	PM	1	24	19/05/2014	943	C	943.C	Red	Blue	PH		NA	1	Plenty	Hard
1239	1239	943 PH	PM	1	5	30/04/2014	943	C	943.C	Red	Blue	PH	13:00:00	32.2	1	Plenty	Hard
1240	1240	943 PH	AM	1	5	01/05/2014	943	C	943.C	Red	Blue	PH	13:00:00	32.2	1	Plenty	Hard
1241	1241	943 PH	PM	1	15	10/05/2014	943	C	943.C	Red	Blue	PH	16:30:00	82.1	1	Plenty	Hard
1242	1242	943 PH	PM	1	11	06/05/2014	943	C	943.C	Red	Blue	PH	16:00:00	70.6	1	Plenty	Hard
1243	1243	943 PH	AM	1	13	08/05/2014	943	C	943.C	Red	Blue	PH	07:20:00	67.8	1	Plenty	Hard
1244	1244	943 PH	PM	1	14	09/05/2014	943	C	943.C	Red	Blue	PH	16:30:00	80.1	1	Plenty	Hard
1245	1245	943 PH	AM	1	8	03/05/2014	943	C	943.C	Red	Blue	PH	07:00:00	43.2	1	Plenty	Hard
1246	1246	943 PH	PM	1	6	01/05/2014	943	C	943.C	Red	Blue	PH	15:45:00	39.4	1	Plenty	Hard
1247	1247	943 PH	PM	1	21	16/05/2014	943	C	943.C	Red	Blue	PH		NA	1	Plenty	Hard
1248	1248	943 PH	AM	1	9	04/05/2014	943	C	943.C	Red	Blue	PH	07:35:00	51.4	1	Plenty	Hard
1249	1249	943 PH	AM	1	16	11/05/2014	943	C	943.C	Red	Blue	PH	07:20:00	70.4	1	Plenty	Hard
1250	1250	943 PH	AM	1	21	16/05/2014	943	C	943.C	Red	Blue	PH	07:20:00	75	1	Plenty	Hard
1251	1251	943 PH	PM	1	17	12/05/2014	943	C	943.C	Red	Blue	PH	16:50:00	86.9	1	Plenty	Hard
1252	1252	943 PH	PM	1	19	14/05/2014	943	C	943.C	Red	Blue	PH	16:55:00	80.4	1	Plenty	Hard
1253	1253	943 PH	PM	1	16	11/05/2014	943	C	943.C	Red	Blue	PH	11:51:00	75.4	1	Plenty	Hard
1254	1254	943 PH	AM	1	24	19/05/2014	943	C	943.C	Red	Blue	PH	08:00:00	NA	1	Plenty	Hard
1255	1255	943 PH	AM	1	15	10/05/2014	943	C	943.C	Red	Blue	PH	07:20:00	69.5	1	Plenty	Hard
1256	1256	943 PH	PM	1	9	04/05/2014	943	C	943.C	Red	Blue	PH	16:00:00	60.2	1	Plenty	Hard
1257	1257	943 PH	AM	1	10	05/05/2014	943	C	943.C	Red	Blue	PH	07:35:00	56	1	Plenty	Hard
1258	1258	943 PH	AM	1	22	17/05/2014	943	C	943.C	Red	Blue	PH	07:30:00	72.9	1	Plenty	Hard
1259	1259	943 PH	PM	1	20	15/05/2014	943	C	943.C	Red	Blue	PH	17:35:00	81.7	1	Plenty	Hard
1260	1260	943 PH	AM	1	6	01/05/2014	943	C	943.C	Red	Blue	PH	07:00:00	30.2	1	Plenty	Hard
1261	1261	943 PH	PM	1	7	02/05/2014	943	C	943.C	Red	Blue	PH	15:45:00	45.8	1	Plenty	Hard
1262	1262	943 PH	AM	1	7	02/05/2014	943	C	943.C	Red	Blue	PH	07:00:00	37.1	1	Plenty	Hard
1263	1263	943 PH	AM	1	20	15/05/2014	943	C	943.C	Red	Blue	PH	07:20:00	73.5	1	Plenty	Hard
1264	1264	943 PH	Arrival	1	5	30/04/2014	943	C	943.C	Red	Blue	PH	13:00:00	32.2	1	Plenty	Hard
1265	1265	943 PH	PM	1	22	17/05/2014	943	C	943.C	Red	Blue	PH		NA	1	Plenty	Hard
1266	1266	943 PH	PM	1	8	03/05/2014	943	C	943.C	Red	Blue	PH	15:45:00	55.6	1	Plenty	Hard
1267	1267	943 PH	AM	1	26	21/05/2014	943	C	943.C	Red	Blue	PH	08:30:00	NA	1	Plenty	Hard
1268	1268	943 PH	AM	1	11	06/05/2014	943	C	943.C	Red	Blue	PH	07:20:00	61.8	1	Plenty	Hard
1269	1269	943 PH	AM	1	19	14/05/2014	943	C	943.C	Red	Blue	PH	07:20:00	71.6	1	Plenty	Hard
1270	1270	943 PH	AM	1	25	20/05/2014	943	C	943.C	Red	Blue	PH	08:00:00	NA	1	Plenty	Hard
1271	1271	943 PH	PM	1	23	18/05/2014	943	C	943.C	Red	Blue	PH		NA	1	Plenty	Hard
1272	1272	943 PH	PM	1	18	13/05/2014	943	C	943.C	Red	Blue	PH	16:55:00	77.1	1	Plenty	Hard
1273	1273	943 PH	PM	1	13	08/05/2014	943	C	943.C	Red	Blue	PH	16:30:00	76.7	1	Plenty	Hard
1274	1274	943 PH	AM	1	14	09/05/2014	943	C	943.C	Red	Blue	PH	07:20:00	68.2	1	Plenty	Hard
1275	1275	943 PH	AM	1	12	07/05/2014	943	C	943.C	Red	Blue	PH	07:20:00	64.1	1	Plenty	Hard
1276	1276	943 PH	PM	1	12	07/05/2014	943	C	943.C	Red	Blue	PH	16:30:00	76.2	1	Plenty	Hard
1277	1277	943 PH	AM	1	17	12/05/2014	943	C	943.C	Red	Blue	PH	07:20:00	68.5	1	Plenty	Hard
1278	1278	943 PH	AM	1	18	13/05/2014	943	C	943.C	Red	Blue	PH	07:20:00	73.3	1	Plenty	Hard
1279	1279	943 PH	AM	1	23	18/05/2014	943	C	943.C	Red	Blue	PH	07:15:00	NA	1	Plenty	Hard
1280	1280	943 PH	PM	1	10	05/05/2014	943	C	943.C	Red	Blue	PH	16:00:00	65	1	Plenty	Hard
