# Supplementary material for: Early-life adversity accelerates cellular ageing and affects adult inflammation: Experimental evidence from the European starling
Source: Sci Rep. 2017 Jan 17;7:40794. doi: 10.1038/srep40794 (PMC5240102; doi:10.1038/srep40794)
Supplement: Supplementary Dataset 3 [file srep40794-s4.csv]

Bird	UniqueID	Day	Natal.nest	TS	TSPLate
PIBLK	PINBLK	5	822		6
PIBLK	PINBLK	15	822		6
PIBLK	PINBLK	56	822		6
PIBLU	PINBLU	5	822	1.871370528	1
PIBLU	PINBLU	15	822	1.742020866	1
PIBLU	PINBLU	56	822	1.65951527	1
PIWH	PINWHI	5	822		6
PIWH	PINWHI	15	822		6
PIWH	PINWHI	56	822		6
PIYE	PINYEL	5	822	1.655685402	6
PIYE	PINYEL	15	822	1.573628769	6
PIYE	PINYEL	56	822	1.4084372	6
DGRBLK	DGRBLK	5	824	1.120463178	1
DGRBLK	DGRBLK	15	824	1.005162373	1
DGRBLK	DGRBLK	56	824	1.047847358	1
DGRBLU	DGRBLU	5	824	1.154628364	6
DGRBLU	DGRBLU	15	824	0.991324005	6
DGRBLU	DGRBLU	56	824	0.912204107	6
DGRWH	DGRWHI	15	824	0.835529056	1
DGRWH	DGRWHI	5	824	0.912204107	1
DGRWH	DGRWHI	56	824	0.702593388	2
DGRYE	DGRYEL	5	824	1.047847358	6
DGRYE	DGRYEL	15	824	0.824026081	6
DGRYE	DGRYEL	56	824	0.855058622	6
GRYBLK	GRYBLK	5	835		6
GRYBLK	GRYBLK	15	835		6
GRYBLK	GRYBLK	56	835		6
GRYBLU	GRYBLU	5	835	1.414960623	2
GRYBLU	GRYBLU	15	835	1.335544985	2
GRYBLU	GRYBLU	56	835	1.329387695	2
GRYWH	GRYWHI	5	835		6
GRYWH	GRYWHI	15	835		6
GRYWH	GRYWHI	56	835		6
GRYYE	GRYYEL	5	835		6
GRYYE	GRYYEL	15	835		6
GRYYE	GRYYEL	56	835		6
PBLBLK	PBLBLK	5	837	1.867051735	2
PBLBLK	PBLBLK	15	837	1.778624427	2
PBLBLK	PBLBLK	56	837	1.562758921	2
PBLBLU	PBLBLU	5	837	1.991830991	2
PBLBLU	PBLBLU	15	837	1.973507367	3
PBLBLU	PBLBLU	56	837	1.67492354	3
PBLWH	PBLWHI	5	837	2.752536901	3
PBLWH	PBLWHI	15	837	2.309256728	3
PBLWH	PBLWHI	56	837	2.336088999	3
PBLYE	PBLYEL	5	837	2.124949523	3
PBLYE	PBLYEL	15	837	2.105401291	3
PBLYE	PBLYEL	56	837	1.577268827	3
ORBLK	ORABLK	5	926	1.42151426	7
ORBLK	ORABLK	15	926	1.37626845	7
ORBLK	ORABLK	56	926	1.395480442	7
ORBLU	ORABLU	5	926	2.110271425	3
ORBLU	ORABLU	15	926	1.919541704	3
ORBLU	ORABLU	56	926	2.08603289	3
ORWH	ORAWHI	5	926	2.42967257	3
ORWH	ORAWHI	15	926	1.880038107	3
ORWH	ORAWHI	56	926	1.849876004	3
ORYE	ORAYEL	5	926	1.223286139	3
ORYE	ORAYEL	15	926	1.159976227	3
ORYE	ORAYEL	56	926	1.050271198	3
GRNBLK	GRNBLK	5	930	2.230594966	4
GRNBLK	GRNBLK	15	930	1.206444798	4
GRNBLK	GRNBLK	56	930	1.168044499	4
GRNBLU	GRNBLU	5	930	1.44803376	4
GRNBLU	GRNBLU	15	930	1.405186776	4
GRNBLU	GRNBLU	56	930	1.128256616	4
GRNWH	GRNWHI	5	930	0.991324005	4
GRNWH	GRNWHI	15	930	0.601830268	4
GRNWH	GRNWHI	56	930	0.575981843	4
GRNYE	GRNYEL	5	930	1.49909856	4
GRNYE	GRNYEL	15	930	1.341730795	4
GRNYE	GRNYEL	56	930	1.398708414	4
PUBLK	PURBLK	5	934	1.655685402	7
PUBLK	PURBLK	15	934	1.530597807	7
PUBLK	PURBLK	56	934	1.468247558	7
PUBLU	PURBLU	5	934	1.541243957	4
PUBLU	PURBLU	15	934	1.308059867	4
PUBLU	PURBLU	56	934	1.257677394	4
PUWH	PURWHI	5	934	1.4084372	4
PUWH	PURWHI	15	934	1.173454501	4
PUWH	PURWHI	56	934	1.144006491	5
PUYE	PURYEL	5	934	1.389046829	5
PUYE	PURYEL	15	934	1.168044499	5
PUYE	PURYEL	56	934	1.133482333	5
REBLK	REDBLK	5	943	1.354188499	7
REBLK	REDBLK	15	943	1.29005142	7
REBLK	REDBLK	56	943	1.092344993	7
REBLU	REDBLU	5	943	1.2008827	5
REBLU	REDBLU	56	943	1.047847358	5
REWH	REDWHI	5	943	1.173454501	5
REWH	REDWHI	15	943	1.099942853	5
REWH	REDWHI	56	943	1.062474762	5
REYE	REDYEL	5	943	2.204974398	7
REYE	REDYEL	15	943	1.184349793	7
REYE	REDBLU	15	943	1.149305157	7
REYE	REDYEL	56	943	0.998219209	7
